# Supplementary material for: Visualizing the interfacial-layer-based epitaxial growth process toward organic core-shell architectures
Source: Nat Commun. 2024 Feb 7;15:1130. doi: 10.1038/s41467-024-45262-7 (PMC10850097; doi:10.1038/s41467-024-45262-7)
Supplement: Supplementary file 7 — Source Data [file 41467_2024_45262_MOESM7_ESM.xlsx]

## Sheet: Figure 1f i
495.241	0.03789
495.514	0.05399
495.788	0.04402
496.061	0.04632
496.335	0.04479
496.608	0.05169
496.882	0.05859
497.155	0.04556
497.428	0.05629
497.702	0.05092
497.975	0.04326
498.249	0.04862
498.522	0.05399
498.795	0.05706
499.069	0.04786
499.342	0.04632
499.616	0.03942
499.889	0.03175
500.162	0.04249
500.436	0.04632
500.709	0.03482
500.982	0.04402
501.256	0.05169
501.529	0.04249
501.802	0.03712
502.076	0.03559
502.349	0.04402
502.622	0.03559
502.896	0.05246
503.169	0.04862
503.442	0.04632
503.716	0.04019
503.989	0.05399
504.262	0.04632
504.535	0.03635
504.809	0.04786
505.082	0.05706
505.355	0.05169
505.628	0.03252
505.901	0.04862
506.175	0.05782
506.448	0.04249
506.721	0.05399
506.994	0.04096
507.267	0.04096
507.541	0.04402
507.814	0.06243
508.087	0.04249
508.36	0.03635
508.633	0.04479
508.906	0.04939
509.179	0.04862
509.453	0.03865
509.726	0.05859
509.999	0.03175
510.272	0.04556
510.545	0.03789
510.818	0.05169
511.091	0.03329
511.364	0.03022
511.637	0.03635
511.91	0.04096
512.183	0.03942
512.456	0.05016
512.729	0.04479
513.002	0.03405
513.275	0.03789
513.548	0.04862
513.821	0.05246
514.094	0.05246
514.367	0.05399
514.64	0.05322
514.913	0.04096
515.186	0.04939
515.459	0.04709
515.732	0.03635
516.005	0.04402
516.278	0.05859
516.551	0.04096
516.824	0.02945
517.097	0.05016
517.37	0.04402
517.643	0.05092
517.916	0.03635
518.188	0.06933
518.461	0.03559
518.734	0.04326
519.007	0.06396
519.28	0.04632
519.553	0.05016
519.826	0.05399
520.098	0.05552
520.371	0.03405
520.644	0.04632
520.917	0.06319
521.19	0.04556
521.463	0.03175
521.735	0.04479
522.008	0.05399
522.281	0.04479
522.554	0.04019
522.826	0.05322
523.099	0.04632
523.372	0.04479
523.645	0.05246
523.917	0.04019
524.19	0.03865
524.463	0.03865
524.736	0.04786
525.008	0.04249
525.281	0.04862
525.554	0.05016
525.826	0.06779
526.099	0.04556
526.372	0.03635
526.644	0.04479
526.917	0.06549
527.19	0.03789
527.462	0.05322
527.735	0.04249
528.007	0.04019
528.28	0.05016
528.553	0.05246
528.825	0.03635
529.098	0.03559
529.37	0.04172
529.643	0.05476
529.916	0.04172
530.188	0.04632
530.461	0.04786
530.733	0.03865
531.006	0.06166
531.278	0.03942
531.551	0.03099
531.823	0.04172
532.096	0.05246
532.368	0.05629
532.641	0.04402
532.913	0.04632
533.186	0.05936
533.458	0.04096
533.731	0.06013
534.003	0.04556
534.276	0.04249
534.548	0.03559
534.821	0.04172
535.093	0.03865
535.365	0.02792
535.638	0.03712
535.91	0.05169
536.183	0.03175
536.455	0.04786
536.727	0.03635
537	0.06013
537.272	0.03559
537.545	0.03329
537.817	0.03175
538.089	0.04709
538.362	0.03252
538.634	0.03175
538.906	0.04632
539.179	0.02715
539.451	0.03712
539.723	0.04939
539.996	0.03865
540.268	0.03635
540.54	0.05169
540.812	0.03865
541.085	0.04402
541.357	0.04632
541.629	0.04249
541.901	0.04326
542.174	0.04249
542.446	0.04939
542.718	0.04172
542.99	0.04479
543.263	0.04786
543.535	0.05552
543.807	0.03175
544.079	0.06013
544.351	0.05169
544.623	0.05016
544.896	0.04172
545.168	0.05092
545.44	0.04402
545.712	0.05016
545.984	0.03559
546.256	0.05936
546.528	0.03942
546.801	0.03942
547.073	0.04939
547.345	0.03865
547.617	0.02409
547.889	0.05399
548.161	0.05399
548.433	0.05016
548.705	0.05092
548.977	0.04632
549.249	0.05629
549.521	0.04096
549.793	0.03942
550.065	0.05322
550.337	0.03865
550.609	0.04786
550.881	0.05399
551.153	0.04556
551.425	0.04019
551.697	0.04709
551.969	0.04939
552.241	0.03252
552.513	0.03942
552.785	0.06013
553.057	0.04556
553.329	0.04019
553.601	0.04709
553.873	0.06089
554.145	0.03405
554.417	0.04479
554.689	0.04786
554.961	0.04326
555.233	0.06703
555.504	0.05859
555.776	0.04786
556.048	0.05169
556.32	0.05859
556.592	0.03942
556.864	0.06089
557.136	0.03865
557.407	0.05246
557.679	0.06933
557.951	0.05936
558.223	0.05246
558.495	0.05936
558.766	0.06243
559.038	0.08466
559.31	0.0885
559.582	0.06626
559.854	0.06089
560.125	0.07239
560.397	0.06779
560.669	0.07009
560.941	0.0793
561.212	0.08236
561.484	0.06243
561.756	0.0839
562.027	0.09233
562.299	0.0908
562.571	0.07699
562.842	0.09463
563.114	0.09156
563.386	0.07469
563.657	0.09233
563.929	0.09463
564.201	0.08083
564.472	0.09156
564.744	0.0908
565.016	0.10613
565.287	0.08543
565.559	0.1069
565.83	0.10613
566.102	0.0977
566.374	0.10307
566.645	0.11533
566.917	0.11687
567.188	0.10997
567.46	0.11227
567.731	0.12454
568.003	0.11917
568.275	0.1092
568.546	0.13757
568.818	0.13067
569.089	0.13527
569.361	0.12224
569.632	0.1391
569.904	0.1368
570.175	0.14447
570.447	0.14677
570.718	0.14907
570.99	0.14447
571.261	0.16594
571.532	0.15751
571.804	0.16364
572.075	0.16824
572.347	0.17744
572.618	0.18051
572.89	0.16824
573.161	0.18511
573.432	0.19201
573.704	0.18895
573.975	0.19508
574.247	0.20352
574.518	0.19278
574.789	0.19661
575.061	0.21655
575.332	0.21502
575.603	0.21118
575.786	0.23267
576.058	0.22427
576.33	0.23115
576.602	0.23573
576.874	0.25939
577.146	0.24336
577.418	0.26626
577.69	0.26397
577.962	0.26931
578.234	0.26397
578.506	0.28076
578.779	0.30443
579.051	0.28076
579.323	0.29832
579.595	0.30443
579.867	0.31053
580.138	0.31206
580.41	0.33573
580.682	0.33496
580.954	0.35863
581.226	0.34794
581.498	0.34794
581.77	0.3655
582.042	0.36321
582.314	0.36702
582.586	0.39832
582.858	0.39145
583.13	0.40519
583.402	0.40824
583.674	0.41817
583.945	0.41511
584.217	0.41435
584.489	0.44412
584.761	0.46397
585.033	0.45176
585.305	0.46321
585.577	0.46855
585.848	0.47084
586.12	0.47389
586.392	0.48
586.664	0.50061
586.936	0.51053
587.207	0.4945
587.479	0.51053
587.751	0.51053
588.023	0.54336
588.294	0.50901
588.566	0.55557
588.838	0.55328
589.11	0.54947
589.381	0.55405
589.653	0.58
589.925	0.56168
590.196	0.58153
590.468	0.58534
590.74	0.61206
591.012	0.59985
591.283	0.60595
591.555	0.63649
591.827	0.6487
592.098	0.6426
592.37	0.65252
592.641	0.66855
592.913	0.63573
593.185	0.66168
593.456	0.66244
593.728	0.68153
593.999	0.67237
594.271	0.67084
594.543	0.70748
594.814	0.71053
595.086	0.70214
595.357	0.71206
595.629	0.69756
595.9	0.72198
596.172	0.71359
596.443	0.73496
596.715	0.75023
596.987	0.72809
597.258	0.76397
597.529	0.76244
597.801	0.75328
598.072	0.75863
598.344	0.77084
598.615	0.77771
598.887	0.79145
599.158	0.79527
599.43	0.79679
599.701	0.83038
599.973	0.82962
600.244	0.80137
600.515	0.83878
600.787	0.84718
601.058	0.83496
601.33	0.8342
601.601	0.85481
601.872	0.87084
602.144	0.85405
602.415	0.86321
602.686	0.86244
602.958	0.88
603.229	0.86168
603.5	0.87542
603.772	0.90672
604.043	0.8884
604.314	0.86931
604.586	0.90137
604.857	0.90748
605.128	0.88534
605.4	0.90214
605.671	0.91588
605.942	0.90519
606.213	0.88305
606.485	0.91511
606.756	0.91817
607.027	0.92046
607.298	0.92351
607.569	0.95939
607.841	0.92275
608.112	0.92656
608.383	0.93191
608.654	0.9487
608.925	0.91588
609.197	0.94107
609.468	0.94718
609.739	0.93573
610.01	0.95405
610.281	0.94718
610.552	0.96473
610.823	0.95099
611.095	0.94718
611.366	0.93344
611.637	0.95786
611.908	0.95939
612.179	0.95099
612.45	0.97008
612.721	0.93496
612.992	0.96092
613.263	0.93802
613.534	0.96015
613.805	0.94565
614.076	0.9571
614.347	0.95405
614.618	0.96321
614.889	0.94336
615.16	0.94336
615.431	0.94794
615.702	0.9655
615.973	0.95863
616.244	0.94412
616.515	0.94031
616.786	0.98
617.057	0.94947
617.328	0.92656
617.599	0.96015
617.87	0.9426
618.141	0.93115
618.412	0.96244
618.683	0.94183
618.954	0.95939
619.225	0.94031
619.495	0.95634
619.766	0.93496
620.037	0.92122
620.308	0.95557
620.579	0.9716
620.85	0.94489
621.121	0.92809
621.391	0.9571
621.662	0.95557
621.933	0.9342
622.204	0.93496
622.475	0.93725
622.745	0.92198
623.016	0.91969
623.287	0.94107
623.558	0.93725
623.828	0.9113
624.099	0.91893
624.37	0.94031
624.641	0.90672
624.911	0.89374
625.182	0.92885
625.453	0.90137
625.724	0.89756
625.994	0.89374
626.265	0.92046
626.536	0.89832
626.806	0.89221
627.077	0.92198
627.348	0.90901
627.618	0.88305
627.889	0.8884
628.16	0.88534
628.43	0.88458
628.701	0.87084
628.971	0.87542
629.242	0.88076
629.513	0.88076
629.783	0.8716
630.054	0.8655
630.324	0.88534
630.595	0.85099
630.865	0.87313
631.136	0.85252
631.407	0.86244
631.677	0.8571
631.948	0.85939
632.218	0.82275
632.489	0.84336
632.759	0.84565
633.03	0.83115
633.3	0.8342
633.571	0.86015
633.841	0.81969
634.112	0.82351
634.382	0.84336
634.653	0.83649
634.923	0.81206
635.193	0.82046
635.464	0.82885
635.734	0.8174
636.005	0.78687
636.275	0.81282
636.545	0.82275
636.816	0.80137
637.086	0.79679
637.357	0.82733
637.627	0.77695
637.897	0.79221
638.168	0.79069
638.438	0.80519
638.708	0.77084
638.979	0.77542
639.249	0.78382
639.519	0.77084
639.79	0.74794
640.06	0.76321
640.33	0.77084
640.601	0.76473
640.871	0.75634
641.141	0.76702
641.411	0.75481
641.682	0.73954
641.952	0.76168
642.222	0.75939
642.492	0.72275
642.763	0.74412
643.033	0.74183
643.303	0.72733
643.573	0.75252
643.843	0.73725
644.114	0.72351
644.384	0.73802
644.654	0.74336
644.924	0.72809
645.194	0.73649
645.464	0.72809
645.735	0.73496
646.005	0.70595
646.275	0.70595
646.545	0.71817
646.815	0.7029
647.085	0.70214
647.355	0.71588
647.625	0.69832
647.895	0.69985
648.166	0.7174
648.436	0.71435
648.706	0.70061
648.976	0.70137
649.246	0.70137
649.516	0.72046
649.786	0.68076
650.056	0.69985
650.326	0.70748
650.596	0.70672
650.866	0.68382
651.136	0.69298
651.406	0.68458
651.676	0.68382
651.946	0.67771
652.216	0.69679
652.486	0.69603
652.756	0.66244
653.026	0.68763
653.296	0.68382
653.565	0.67008
653.835	0.7029
654.105	0.70214
654.375	0.66092
654.645	0.65939
654.915	0.66855
655.185	0.67008
655.455	0.66092
655.725	0.65405
655.994	0.65786
656.264	0.67771
656.534	0.65863
656.804	0.67008
657.074	0.6655
657.344	0.66321
657.613	0.64031
657.883	0.67847
658.153	0.6487
658.423	0.64412
658.693	0.62122
658.962	0.64565
659.232	0.64336
659.502	0.63725
659.772	0.64718
660.041	0.63496
660.311	0.66092
660.581	0.63344
660.851	0.63267
661.12	0.62962
661.39	0.6426
661.66	0.62122
661.929	0.60137
662.199	0.62122
662.469	0.61893
662.738	0.6258
663.008	0.62427
663.278	0.61588
663.547	0.62427
663.817	0.6029
664.087	0.60366
664.356	0.62504
664.626	0.59908
664.895	0.59908
665.165	0.60214
665.435	0.6113
665.704	0.59603
665.974	0.60214
666.243	0.5945
666.513	0.59527
666.782	0.59221
667.052	0.59832
667.321	0.58076
667.591	0.59145
667.86	0.60137
668.13	0.58763
668.4	0.58382
668.669	0.58992
668.938	0.60214
669.208	0.58
669.477	0.56473
669.747	0.58763
670.016	0.59298
670.286	0.56702
670.555	0.56397
670.825	0.56931
671.094	0.5571
671.364	0.57771
671.633	0.56626
671.902	0.57695
672.172	0.56702
672.441	0.56321
672.711	0.55328
672.98	0.55557
673.249	0.55099
673.519	0.54565
673.788	0.52809
674.057	0.54489
674.327	0.5426
674.596	0.54336
674.865	0.54107
675.135	0.54794
675.404	0.52733
675.673	0.52046
675.943	0.52427
676.212	0.52885
676.481	0.52351
676.75	0.51588
677.02	0.51588
677.289	0.51893
677.558	0.51893
677.827	0.50901
678.097	0.50748
678.366	0.49374
678.635	0.50748
678.904	0.52122
679.173	0.51435
679.443	0.48916
679.712	0.48382
679.981	0.51511
680.25	0.47313
680.519	0.48916
680.789	0.47618
681.058	0.47771
681.327	0.47389
681.596	0.47771
681.865	0.48611
682.134	0.47313
682.403	0.44336
682.672	0.47924
682.941	0.47695
683.211	0.45099
683.48	0.4571
683.749	0.45863
684.018	0.45252
684.287	0.46244
684.556	0.45176
684.825	0.46244
685.094	0.44336
685.363	0.43725
685.632	0.44718
685.901	0.43802
686.17	0.42275
686.439	0.43954
686.708	0.4174
686.977	0.42427
687.246	0.41893
687.515	0.41817
687.784	0.42504
688.053	0.40977
688.322	0.41969
688.591	0.40977
688.86	0.40977
689.129	0.41969
689.397	0.41206
689.666	0.38916
689.935	0.4029
690.204	0.40137
690.473	0.38076
690.742	0.38611
691.011	0.38916
691.28	0.37771
691.548	0.38153
691.817	0.38305
692.086	0.38992
692.355	0.36626
692.624	0.37542
692.893	0.38611
693.161	0.36244
693.43	0.35939
693.699	0.37466
693.968	0.37542
694.237	0.35252
694.505	0.36244
694.774	0.36626
695.043	0.33802
695.312	0.33725
695.58	0.34565
695.849	0.34336
696.118	0.33191
696.387	0.34336
696.655	0.3426
696.924	0.32962
697.193	0.33115
697.461	0.32733
697.73	0.33954
697.999	0.30443
698.267	0.32427
698.536	0.31969
698.805	0.31435
699.073	0.32198
699.342	0.31511
699.611	0.28687
699.879	0.27924
700.148	0.30061
700.416	0.29374
700.685	0.28305
700.954	0.28534
701.222	0.29603
701.491	0.29069
701.759	0.27695
702.028	0.27008
702.296	0.29221
702.565	0.28916
702.833	0.28611
703.102	0.26702
703.37	0.2716
703.639	0.26702
703.907	0.27847
704.176	0.25863
704.444	0.26015
704.713	0.29221
704.981	0.28382
705.25	0.25099
705.518	0.24336
705.787	0.26321
706.055	0.25023
706.324	0.24565
706.592	0.25481
706.86	0.24336
707.129	0.2258
707.397	0.23267
707.666	0.26473
707.934	0.23573
708.202	0.23038
708.471	0.24489
708.739	0.23267
709.008	0.22351
709.276	0.23878
709.544	0.24565
709.813	0.23115
710.081	0.20672
710.349	0.23954
710.618	0.23878
710.886	0.21893
711.154	0.2174
711.422	0.23649
711.691	0.22198
711.959	0.21511
712.227	0.20366
712.495	0.22962
712.764	0.2113
713.032	0.19527
713.3	0.22275
713.568	0.20595
713.837	0.19679
714.105	0.21053
714.373	0.21664
714.641	0.18916
714.909	0.18153
715.178	0.20214
715.446	0.1945
715.714	0.19756
715.982	0.21969
716.25	0.1945
716.518	0.18534
716.787	0.19221
717.055	0.18763
717.323	0.17847
717.591	0.19145
717.859	0.17237
718.127	0.17924
718.395	0.18305
718.663	0.18076
718.931	0.17237
719.2	0.16473
719.468	0.16015
719.736	0.18305
720.004	0.15252
720.272	0.16779
720.54	0.17084
720.808	0.16321
721.076	0.16015
721.344	0.14947
721.612	0.15863
721.88	0.16015
722.148	0.15252
722.416	0.16092
722.684	0.16397
722.952	0.13496
723.22	0.15481
723.488	0.15557
723.756	0.13725
724.023	0.13191
724.291	0.16015
724.559	0.14107
724.827	0.13725
725.095	0.15405
725.363	0.14031
725.631	0.12122
725.899	0.13573
726.167	0.15023
726.434	0.12427
726.702	0.11282
726.97	0.14412
727.238	0.15405
727.506	0.12733
727.774	0.13344
728.042	0.14641
728.309	0.13344
728.577	0.1113
728.845	0.11435
729.113	0.11206
729.38	0.11588
729.648	0.12351
729.916	0.10595
730.184	0.11359
730.452	0.11817
730.719	0.1258
730.987	0.12656
731.255	0.11588
731.522	0.11053
731.79	0.11969
732.058	0.11053
732.326	0.11053
732.593	0.10214
732.861	0.11664
733.129	0.09374
733.396	0.09756
733.664	0.10061
733.932	0.10824
734.199	0.1113
734.467	0.10214
734.734	0.10443
735.002	0.09756
735.27	0.09603
735.537	0.11282
735.805	0.10748
736.073	0.09756
736.34	0.09985
736.608	0.08458
736.875	0.09374
737.143	0.1029
737.41	0.07847
737.678	0.08534
737.945	0.10977
738.213	0.08992
738.48	0.08611
738.748	0.09374
739.016	0.10214
739.283	0.09908
739.551	0.07389
739.818	0.08229
740.085	0.10672
740.353	0.07695
740.62	0.08076
740.888	0.08382
741.155	0.08153
741.423	0.08153
741.69	0.08458
741.958	0.09756
742.225	0.08305
742.492	0.06779
742.76	0.07618
743.027	0.09221
743.295	0.07618
743.562	0.07466
743.829	0.08763
744.097	0.05328
744.364	0.07237
744.631	0.07771
744.899	0.08687
745.166	0.0716
745.433	0.07313
745.701	0.06626
745.968	0.07389
746.235	0.06168
746.503	0.05252
746.77	0.05863
747.037	0.05634
747.304	0.06321
747.572	0.06168
747.839	0.07618
748.106	0.07389
748.373	0.05863
748.641	0.05786
748.908	0.06626
749.175	0.05786
749.442	0.05786
749.71	0.05786
749.977	0.06015
750.244	0.05023
750.511	0.05023
750.778	0.04794
751.045	0.06244
751.313	0.05939
751.58	0.05405
751.847	0.05634
752.114	0.04794
752.381	0.05405
752.648	0.05023
752.915	0.0655
753.183	0.03649
753.45	0.05557
753.717	0.06015
753.984	0.04794
754.251	0.0426
754.518	0.05863
754.785	0.05328
755.052	0.05863
755.319	0.05023
755.586	0.04489
755.853	0.04794
756.12	0.03496
756.387	0.04031
756.654	0.05481
756.921	0.04565
757.188	0.03344
757.455	0.0487
757.722	0.04794
757.989	0.03344
758.256	0.03954
758.523	0.06321
758.79	0.04489
759.057	0.0426
759.324	0.04031
759.591	0.03954
759.858	0.04641
760.125	0.03725
760.391	0.04336
760.658	0.03802
760.925	0.03344
761.192	0.03725
761.459	0.04794
761.726	0.03878
761.993	0.03496
762.26	0.04031
762.526	0.04336
762.793	0.03573
763.06	0.03496
763.327	0.04107
763.594	0.04412
763.86	0.03496
764.127	0.02656
764.394	0.03267
764.661	0.04489
764.928	0.01969
765.194	0.02351
765.461	0.03954
765.728	0.02733
765.995	0.01664
766.261	0.04031
766.528	0.03115
766.795	0.0258
767.061	0.02351
767.328	0.02809
767.595	0.03802
767.862	0.01053
768.128	0.03267
768.395	0.04641
768.662	0.03496
768.928	0.02427
769.195	0.02046
769.461	0.04107
769.728	0.01053
769.995	0.02046
770.261	0.0342
770.528	0.02046
770.795	0.01588
771.061	0.04412
771.328	0.04183
771.594	0.01282
771.861	0.03267
772.127	0.0258
772.394	0.01893
772.661	0.01664
772.927	0.03573
773.194	0.01969
773.46	0.02046
773.727	0.02275
773.993	0.0174
774.26	0.02198
774.526	0.02504
774.793	0.02656
775.059	0.02427
775.326	0.02809
775.592	0.03038
775.859	0.00977
776.125	0.01359
776.391	0.0487
776.658	0.02885
776.924	0.01664
777.191	0.01664
777.457	0.01511
777.724	0.0174
777.99	0.03573
778.256	0.02656
778.523	0.01893
778.789	0.0174
779.055	0.01435
779.322	0.01969
779.588	0.02504
779.855	0.01053
780.121	0.03038
780.387	0.03725
780.654	-0.00168
780.92	0.02198
781.186	0.03191
781.452	0.0258
781.719	0.01206
781.985	0.02809
782.251	0.01511
782.518	0.00137
782.784	0.02504
783.05	0.02351
783.316	0.01511
783.583	-0.000152672
783.849	0.03038
784.115	0.02733
784.381	0.00137
784.647	-0.00473
784.914	0.02504
785.18	0.0113
785.446	0.00748
785.712	0.0174
785.978	0.02809
786.245	0.00672
786.511	0.02198
786.777	0.01282
787.043	0.01664
787.309	0.00748
787.575	0.01053
787.841	0.02427
788.107	0.00977
788.374	0.0174
788.64	0.01893
788.906	0.00672
789.172	-0.00244
789.438	0.01511
789.704	0.0174
789.97	0.01053
790.236	0.02351
790.502	0.01664
790.768	0.00214
791.034	0.01359
791.3	0.03038
791.566	0.00824
791.832	0.01893
792.098	0.01282
792.364	0.0113
792.63	0.02275
792.896	0.02122
793.162	0.02122
793.428	0.00214
793.694	0.0174
793.96	0.01359
794.226	0.00519
794.492	0.00824
794.758	0.02046
795.024	0.00443
795.29	-0.00855
795.555	0.00214
795.821	0.0113
796.087	0.00977
796.353	-0.01542
796.619	0.01817
796.885	0.0174
797.151	-0.00855
797.416	-0.000916031
797.682	0.01893
797.948	-0.000152672
798.214	-0.00473
798.48	-0.00321
798.746	0.02504
799.011	-0.00473
799.277	-0.00702
799.543	0.02962
799.809	0.00519
800.074	-0.02
800.34	0.00366
800.606	0.01206
800.872	0.00137
801.137	0.00595
801.403	0.00824
801.669	-0.01008
801.935	0.01206
802.2	0.00824
802.466	0.01969
802.732	0.01282
802.997	-0.00244
803.263	0.01359
803.529	0.00595
803.794	-0.000916031
804.06	0.00214
804.326	0.03115
804.591	-0.00473
804.857	-0.000152672
805.123	-0.00244
805.388	-0.00321
805.654	0.00137
805.919	0.0174
806.185	-0.00321
806.451	-0.00397
806.716	0.01359
806.982	-0.000152672
807.247	0.00672
807.513	-0.000152672
807.778	-0.00244
808.044	-0.00702
808.309	-0.00626
808.575	0.000610687
808.841	0.00901
809.106	-0.01847
809.372	0.0029
809.637	0.00366
809.903	-0.00397
810.168	0.00977
810.433	0.00748
810.699	-0.00397
810.964	-0.01389
811.23	0.00519
811.495	-0.00397
811.761	-0.01313

## Sheet: Figure 1f ii
470.66	0.00159
470.935	0.01548
471.209	0.01732
471.483	0.01814
471.757	0.01364
472.032	0.01548
472.306	0.02141
472.58	0.01344
472.854	0.01855
473.129	0.01957
473.403	0.01507
473.677	0.01344
473.951	0.01916
474.225	0.01487
474.5	0.01426
474.774	0.01589
475.048	0.01875
475.322	0.01507
475.596	0.01834
475.87	0.02079
476.145	0.01855
476.419	0.01793
476.693	0.02181
476.967	0.02059
477.241	0.0163
477.515	0.01814
477.789	0.01875
478.063	0.0163
478.338	0.0163
478.612	0.01834
478.886	0.02243
479.16	0.01977
479.434	0.01895
479.708	0.01998
479.982	0.021
480.256	0.01773
480.53	0.02202
480.804	0.02059
481.078	0.02386
481.352	0.021
481.626	0.02467
481.9	0.02038
482.174	0.02202
482.448	0.02447
482.722	0.02651
482.996	0.02222
483.27	0.02651
483.544	0.02447
483.818	0.02672
484.092	0.02406
484.366	0.03039
484.639	0.02917
484.913	0.02937
485.187	0.03284
485.461	0.03489
485.735	0.03407
486.009	0.03489
486.283	0.0353
486.557	0.03448
486.831	0.0353
487.104	0.03918
487.378	0.04101
487.652	0.04101
487.926	0.04408
488.2	0.05021
488.474	0.0453
488.747	0.05327
489.021	0.0547
489.295	0.05715
489.569	0.05858
489.843	0.06062
490.116	0.06389
490.39	0.06491
490.664	0.06716
490.938	0.07288
491.211	0.07104
491.485	0.07778
491.759	0.07533
492.032	0.08656
492.306	0.08656
492.58	0.08758
492.854	0.09473
493.127	0.09249
493.401	0.09943
493.675	0.10393
493.948	0.10821
494.222	0.11393
494.496	0.11659
494.769	0.12517
495.043	0.12231
495.317	0.12721
495.59	0.13313
495.864	0.1364
496.137	0.14008
496.411	0.14866
496.685	0.15193
496.958	0.15601
497.232	0.165
497.505	0.17235
497.779	0.16908
498.052	0.18277
498.326	0.18645
498.6	0.19196
498.873	0.19278
499.147	0.20136
499.42	0.20667
499.694	0.20769
499.967	0.2228
500.241	0.22464
500.514	0.23526
500.788	0.23261
501.061	0.23751
501.335	0.25528
501.608	0.2563
501.882	0.25671
502.155	0.2708
502.428	0.2753
502.702	0.27652
502.975	0.28551
503.249	0.29021
503.522	0.30308
503.795	0.30961
504.069	0.3139
504.342	0.32514
504.616	0.32575
504.889	0.33412
505.162	0.3472
505.436	0.34781
505.709	0.35741
505.982	0.36905
506.256	0.37375
506.529	0.37354
506.802	0.38131
507.076	0.38703
507.349	0.38743
507.622	0.39867
507.896	0.41215
508.169	0.41807
508.442	0.42379
508.716	0.42563
508.989	0.43891
509.262	0.4387
509.535	0.44769
509.809	0.46199
510.082	0.45892
510.355	0.46526
510.628	0.46975
510.901	0.48057
511.175	0.49201
511.448	0.49814
511.721	0.49855
511.994	0.50447
512.267	0.51183
512.541	0.51979
512.814	0.52919
513.087	0.5249
513.36	0.54144
513.633	0.549
513.906	0.54716
514.179	0.5584
514.453	0.56575
514.726	0.56861
514.999	0.57249
515.272	0.57617
515.545	0.58761
515.818	0.5921
516.091	0.59128
516.364	0.6113
516.637	0.60272
516.91	0.60987
517.183	0.62335
517.456	0.62703
517.729	0.63356
518.002	0.63561
518.275	0.64316
518.548	0.64847
518.821	0.65501
519.094	0.66155
519.367	0.66543
519.64	0.66829
519.913	0.67176
520.186	0.68197
520.459	0.67564
520.732	0.67646
521.005	0.68749
521.278	0.68769
521.551	0.6883
521.824	0.68851
522.097	0.69586
522.37	0.69893
522.643	0.69443
522.916	0.70771
523.188	0.70219
523.461	0.70076
523.734	0.70669
524.007	0.7122
524.28	0.71608
524.553	0.70914
524.826	0.71465
525.098	0.71629
525.371	0.71159
525.644	0.71894
525.917	0.72344
526.19	0.71445
526.463	0.72058
526.735	0.72119
527.008	0.72037
527.281	0.72099
527.554	0.72793
527.826	0.73059
528.099	0.72139
528.372	0.72507
528.645	0.73365
528.917	0.72405
529.19	0.73161
529.463	0.72956
529.736	0.72589
530.008	0.72916
530.281	0.72773
530.554	0.72773
530.826	0.71465
531.099	0.72405
531.372	0.73549
531.644	0.7218
531.917	0.72221
532.19	0.71547
532.462	0.71813
532.735	0.7169
533.007	0.712
533.28	0.72487
533.553	0.72058
533.825	0.73181
534.098	0.72793
534.37	0.73202
534.643	0.72568
534.916	0.72875
535.188	0.72405
535.461	0.72058
535.733	0.71404
536.006	0.72323
536.278	0.71915
536.551	0.71853
536.823	0.71649
537.096	0.71833
537.368	0.71547
537.641	0.71956
537.913	0.72548
538.186	0.71813
538.458	0.71179
538.731	0.71445
539.003	0.72078
539.276	0.71567
539.548	0.72017
539.821	0.712
540.093	0.7171
540.365	0.70791
540.638	0.71098
540.91	0.70628
541.183	0.71139
541.455	0.71241
541.727	0.70301
542	0.71547
542.272	0.69831
542.545	0.70444
542.817	0.70138
543.089	0.69607
543.362	0.7026
543.634	0.70138
543.906	0.69525
544.179	0.69178
544.451	0.69668
544.723	0.69709
544.996	0.69157
545.268	0.69484
545.54	0.69076
545.812	0.693
546.085	0.70179
546.357	0.69055
546.629	0.69219
546.901	0.6881
547.174	0.68708
547.446	0.68483
547.718	0.69076
547.99	0.67789
548.263	0.68647
548.535	0.68401
548.807	0.67687
549.079	0.6787
549.351	0.68075
549.623	0.68034
549.896	0.67625
550.168	0.68177
550.44	0.67156
550.712	0.67319
550.984	0.67544
551.256	0.67441
551.528	0.67625
551.801	0.67094
552.073	0.67176
552.345	0.66584
552.617	0.66727
552.889	0.67115
553.161	0.66665
553.433	0.66441
553.705	0.65542
553.977	0.66829
554.249	0.66522
554.521	0.65869
554.793	0.65767
555.065	0.65705
555.337	0.65521
555.609	0.65113
555.881	0.65501
556.153	0.64909
556.425	0.65521
556.697	0.64868
556.969	0.64521
557.241	0.64909
557.513	0.64725
557.785	0.64745
558.057	0.64459
558.329	0.64398
558.601	0.64275
558.873	0.63499
559.145	0.63826
559.417	0.64521
559.689	0.63581
559.961	0.63663
560.233	0.63601
560.504	0.64541
560.776	0.62846
561.048	0.63928
561.32	0.63806
561.592	0.63724
561.864	0.63111
562.136	0.63601
562.407	0.63377
562.679	0.62662
562.951	0.63704
563.223	0.6403
563.495	0.63479
563.766	0.63663
564.038	0.63642
564.31	0.64337
564.582	0.64623
564.854	0.63949
565.125	0.63949
565.397	0.64316
565.669	0.64357
565.941	0.63969
566.212	0.64296
566.484	0.64521
566.756	0.64664
567.027	0.64541
567.299	0.64561
567.571	0.64541
567.842	0.64296
568.114	0.64847
568.386	0.64418
568.657	0.64929
568.929	0.65317
569.201	0.64929
569.472	0.65501
569.744	0.65338
570.016	0.65317
570.287	0.65787
570.559	0.65685
570.83	0.66114
571.102	0.6593
571.374	0.66298
571.645	0.66318
571.917	0.66502
572.188	0.65787
572.46	0.66747
572.731	0.66522
573.003	0.66931
573.275	0.6691
573.546	0.66829
573.818	0.67625
574.089	0.67298
574.361	0.67993
574.632	0.67339
574.904	0.68279
575.175	0.68401
575.447	0.68504
575.718	0.68647
575.99	0.68504
576.261	0.6977
576.532	0.69688
576.804	0.69566
577.075	0.70607
577.347	0.69954
577.618	0.70342
577.89	0.70342
578.161	0.70362
578.432	0.71016
578.704	0.70567
578.975	0.7216
579.247	0.72037
579.518	0.71976
579.789	0.72282
580.061	0.73344
580.332	0.72548
580.603	0.72344
580.875	0.7312
581.146	0.74141
581.417	0.74019
581.689	0.74202
581.96	0.75224
582.231	0.75183
582.502	0.75387
582.774	0.75142
583.045	0.76449
583.316	0.76061
583.588	0.76633
583.859	0.77062
584.13	0.77164
584.401	0.77225
584.672	0.78104
584.944	0.77838
585.215	0.78859
585.486	0.78962
585.757	0.79493
586.029	0.79615
586.3	0.79962
586.571	0.80412
586.842	0.80596
587.113	0.81229
587.384	0.81045
587.656	0.81842
587.927	0.81739
588.198	0.81637
588.469	0.83537
588.74	0.83169
589.011	0.83762
589.282	0.84088
589.553	0.84007
589.824	0.84497
590.096	0.84293
590.367	0.856
590.638	0.85232
590.909	0.86151
591.18	0.86601
591.451	0.8754
591.722	0.86294
591.993	0.8703
592.264	0.87336
592.535	0.87438
592.806	0.87642
593.077	0.87785
593.348	0.88766
593.619	0.88337
593.89	0.8944
594.161	0.90012
594.432	0.89379
594.703	0.90237
594.974	0.90237
595.245	0.90522
595.516	0.90441
595.787	0.91544
596.057	0.91299
596.328	0.91687
596.599	0.92075
596.87	0.92626
597.141	0.92463
597.412	0.92585
597.683	0.93464
597.954	0.94138
598.225	0.93055
598.495	0.93341
598.766	0.93934
599.037	0.93791
599.308	0.95323
599.579	0.94403
599.85	0.94853
600.12	0.94363
600.391	0.96037
600.662	0.95527
600.933	0.95527
601.204	0.96466
601.474	0.9663
601.745	0.96875
602.016	0.96752
602.287	0.96528
602.557	0.97651
602.828	0.96466
603.099	0.97038
603.37	0.98407
603.64	0.9806
603.911	0.97426
604.182	0.98182
604.452	0.98448
604.723	0.9806
604.994	0.98407
605.264	0.98693
605.535	0.97753
605.806	0.99285
606.076	0.98529
606.347	0.9906
606.618	0.99081
606.888	0.99469
607.159	0.98713
607.43	0.99203
607.7	0.99142
607.971	1
608.241	0.99346
608.512	0.99183
608.782	0.99837
609.053	0.99163
609.324	0.98774
609.594	0.99714
609.865	0.98999
610.135	0.99163
610.406	0.99183
610.676	0.99571
610.947	0.98672
611.217	0.9808
611.488	0.99101
611.758	0.98774
612.029	0.99183
612.299	0.98019
612.57	0.98917
612.84	0.99224
613.111	0.98591
613.381	0.97753
613.652	0.97957
613.922	0.98427
614.192	0.97528
614.463	0.97794
614.733	0.98366
615.004	0.97467
615.274	0.96691
615.545	0.96405
615.815	0.96507
616.085	0.95956
616.356	0.96058
616.626	0.96568
616.896	0.95976
617.167	0.95731
617.437	0.96221
617.707	0.95527
617.978	0.95547
618.248	0.95323
618.518	0.94689
618.789	0.93607
619.059	0.94199
619.329	0.95159
619.6	0.93974
619.87	0.93525
620.14	0.94138
620.41	0.9328
620.681	0.933
620.951	0.93464
621.221	0.9232
621.491	0.91156
621.762	0.90992
622.032	0.92054
622.302	0.90502
622.572	0.90727
622.842	0.9134
623.113	0.8993
623.383	0.89951
623.653	0.90277
623.923	0.89215
624.193	0.89522
624.463	0.88194
624.734	0.8848
625.004	0.88214
625.274	0.87867
625.544	0.87826
625.814	0.87111
626.084	0.86417
626.354	0.86049
626.624	0.87111
626.894	0.85845
627.165	0.85375
627.435	0.85845
627.705	0.85579
627.975	0.85294
628.245	0.84191
628.515	0.837
628.785	0.83394
629.055	0.82822
629.325	0.83557
629.595	0.82618
629.865	0.8223
630.135	0.83026
630.405	0.82209
630.675	0.80759
630.945	0.81127
631.215	0.80085
631.485	0.80371
631.755	0.79983
632.025	0.789
632.295	0.79431
632.565	0.78492
632.834	0.77797
633.104	0.77716
633.374	0.77736
633.644	0.77389
633.914	0.77287
634.184	0.76633
634.454	0.76163
634.724	0.75877
634.994	0.75755
635.263	0.74754
635.533	0.74652
635.803	0.7408
636.073	0.73937
636.343	0.73651
636.613	0.73344
636.882	0.72977
637.152	0.7167
637.422	0.71281
637.692	0.72078
637.962	0.71077
638.231	0.70342
638.501	0.70669
638.771	0.70771
639.041	0.69974
639.31	0.69893
639.58	0.69076
639.85	0.69035
640.12	0.68116
640.389	0.67911
640.659	0.67891
640.929	0.67278
641.199	0.66686
641.468	0.66992
641.738	0.66563
642.008	0.65133
642.277	0.65583
642.547	0.65767
642.817	0.64868
643.086	0.64745
643.356	0.64868
643.625	0.63663
643.895	0.63315
644.165	0.6258
644.434	0.63377
644.704	0.62662
644.974	0.62396
645.243	0.6211
645.513	0.61355
645.782	0.61314
646.052	0.60742
646.321	0.60231
646.591	0.60395
646.86	0.60517
647.13	0.59761
647.4	0.59373
647.669	0.59189
647.939	0.58454
648.208	0.5872
648.478	0.57515
648.747	0.57841
649.017	0.57658
649.286	0.56003
649.556	0.56718
649.825	0.56575
650.094	0.56309
650.364	0.5586
650.633	0.55166
650.903	0.55043
651.172	0.55104
651.442	0.55186
651.711	0.5488
651.98	0.5392
652.25	0.54124
652.519	0.53552
652.789	0.53532
653.058	0.52408
653.327	0.52735
653.597	0.52347
653.866	0.51795
654.135	0.51285
654.405	0.51203
654.674	0.50795
654.943	0.50897
655.213	0.50141
655.482	0.49875
655.751	0.49814
656.021	0.4963
656.29	0.49671
656.559	0.49773
656.828	0.48813
657.098	0.48875
657.367	0.49263
657.636	0.4867
657.905	0.47996
658.175	0.47915
658.444	0.47629
658.713	0.47567
658.982	0.46995
659.252	0.46342
659.521	0.4675
659.79	0.46158
660.059	0.46791
660.328	0.46056
660.597	0.45933
660.867	0.4675
661.136	0.45218
661.405	0.4528
661.674	0.45852
661.943	0.45382
662.212	0.44381
662.481	0.44483
662.751	0.453
663.02	0.44892
663.289	0.44299
663.558	0.44565
663.827	0.4436
664.096	0.42869
664.365	0.42992
664.634	0.43319
664.903	0.43421
665.172	0.4336
665.441	0.43012
665.71	0.43033
665.979	0.42338
666.248	0.42073
666.517	0.42257
666.786	0.4146
667.055	0.41337
667.324	0.41297
667.593	0.41051
667.862	0.40745
668.131	0.40643
668.4	0.40684
668.669	0.40459
668.938	0.39703
669.207	0.3956
669.476	0.39765
669.745	0.3907
670.014	0.39131
670.283	0.3952
670.552	0.38498
670.821	0.38539
671.089	0.38723
671.358	0.38743
671.627	0.37681
671.896	0.37334
672.165	0.376
672.434	0.37559
672.703	0.37068
672.971	0.376
673.24	0.37375
673.509	0.3666
673.778	0.36333
674.047	0.36905
674.315	0.35577
674.584	0.36231
674.853	0.36599
675.122	0.35455
675.391	0.35128
675.659	0.35005
675.928	0.35475
676.197	0.35087
676.466	0.34127
676.734	0.34699
677.003	0.34086
677.272	0.33923
677.54	0.33678
677.809	0.33514
678.078	0.33535
678.347	0.33596
678.615	0.33085
678.884	0.3284
679.153	0.32759
679.421	0.32738
679.69	0.32452
679.958	0.32105
680.227	0.32064
680.496	0.32044
680.764	0.31594
681.033	0.31635
681.302	0.31594
681.57	0.30859
681.839	0.30818
682.107	0.30982
682.376	0.30573
682.645	0.30267
682.913	0.31002
683.182	0.30185
683.45	0.30022
683.719	0.29429
683.987	0.29388
684.256	0.29429
684.524	0.29102
684.793	0.28653
685.061	0.2898
685.33	0.28183
685.598	0.28347
685.867	0.28551
686.135	0.28183
686.404	0.27162
686.672	0.27938
686.941	0.27795
687.209	0.27714
687.477	0.26937
687.746	0.27652
688.014	0.26958
688.283	0.26651
688.551	0.26488
688.82	0.26386
689.088	0.25957
689.356	0.26263
689.625	0.26018
689.893	0.25651
690.161	0.2514
690.43	0.25405
690.698	0.25712
690.967	0.24895
691.235	0.24548
691.503	0.25262
691.772	0.24364
692.04	0.24466
692.308	0.24323
692.576	0.2418
692.845	0.24425
693.113	0.24037
693.381	0.23588
693.65	0.22771
693.918	0.22934
694.186	0.23465
694.454	0.22525
694.723	0.22852
694.991	0.22444
695.259	0.22301
695.527	0.22566
695.795	0.2179
696.064	0.22076
696.332	0.21627
696.6	0.21402
696.868	0.21259
697.086	0.21306
697.355	0.214
697.624	0.20669
697.893	0.20772
698.161	0.20407
698.43	0.20482
698.699	0.20444
698.968	0.20238
699.237	0.1977
699.505	0.19901
699.774	0.19751
700.043	0.19433
700.312	0.19254
700.58	0.19414
700.849	0.19151
701.118	0.18777
701.387	0.1888
701.655	0.1888
701.924	0.18561
702.193	0.1872
702.461	0.18055
702.73	0.18046
702.999	0.17943
703.267	0.17952
703.536	0.17793
703.805	0.17577
704.073	0.17643
704.342	0.17128
704.611	0.17109
704.879	0.17352
705.148	0.16734
705.416	0.16743
705.685	0.16528
705.954	0.16622
706.222	0.16369
706.491	0.16144
706.759	0.16228
707.028	0.16069
707.296	0.15891
707.565	0.15666
707.833	0.15853
708.102	0.15816
708.37	0.15432
708.639	0.15469
708.907	0.15422
709.176	0.15141
709.444	0.15244
709.713	0.15347
709.981	0.15113
710.25	0.1486
710.518	0.14579
710.787	0.14607
711.055	0.14195
711.324	0.14429
711.592	0.14448
711.86	0.14317
712.129	0.14307
712.397	0.14176
712.666	0.13979
712.934	0.13755
713.202	0.13933
713.471	0.13904
713.739	0.13829
714.008	0.13586
714.276	0.13473
714.544	0.13427
714.813	0.13099
715.081	0.13071
715.349	0.12883
715.618	0.13108
715.886	0.1293
716.154	0.12939
716.422	0.12808
716.691	0.12808
716.959	0.12752
717.227	0.12518
717.495	0.1233
717.764	0.12499
718.032	0.12284
718.3	0.12237
718.568	0.11956
718.837	0.12012
719.105	0.11637
719.373	0.11674
719.641	0.11721
719.909	0.11749
720.178	0.11468
720.446	0.11337
720.714	0.11318
720.982	0.11056
721.25	0.10991
721.518	0.11028
721.787	0.10803
722.055	0.10719
722.323	0.1055
722.591	0.10588
722.859	0.10475
723.127	0.10288
723.395	0.10213
723.663	0.10278
723.931	0.10138
724.2	0.0981
724.468	0.10185
724.736	0.09819
725.004	0.09866
725.272	0.09969
725.54	0.09473
725.808	0.09407
726.076	0.09416
726.344	0.09351
726.612	0.09098
726.88	0.08854
727.148	0.09051
727.416	0.09145
727.684	0.0891
727.952	0.08807
728.22	0.08686
728.488	0.08479
728.756	0.08526
729.023	0.08583
729.291	0.08405
729.559	0.08433
729.827	0.08133
730.095	0.08095
730.363	0.08011
730.631	0.07955
730.899	0.07917
731.167	0.08011
731.434	0.07945
731.702	0.07983
731.97	0.07899
732.238	0.07486
732.506	0.0743
732.774	0.07552
733.042	0.07514
733.309	0.07308
733.577	0.07261
733.845	0.06971
734.113	0.07055
734.38	0.0714
734.648	0.0698
734.916	0.07027
735.184	0.06765
735.452	0.06737
735.719	0.06887
735.987	0.06718
736.255	0.06474
736.522	0.06905
736.79	0.06587
737.058	0.06643
737.326	0.06577
737.593	0.06353
737.861	0.0639
738.129	0.06446
738.396	0.06287
738.664	0.06156
738.932	0.05968
739.199	0.06577
739.467	0.06175
739.734	0.0594
740.002	0.05819
740.27	0.05893
740.537	0.05744
740.805	0.05744
741.073	0.05659
741.34	0.05537
741.608	0.05406
741.875	0.05584
742.143	0.05594
742.41	0.05294
742.678	0.0535
742.945	0.05481
743.213	0.05219
743.48	0.05444
743.748	0.05135
744.016	0.05397
744.283	0.0506
744.551	0.05013
744.818	0.05078
745.085	0.04863
745.353	0.05078
745.62	0.04985
745.888	0.04816
746.155	0.04769
746.423	0.04975
746.69	0.04957
746.958	0.04816
747.225	0.04591
747.492	0.04732
747.76	0.0475
748.027	0.04572
748.295	0.04535
748.562	0.04497
748.829	0.04422
749.097	0.04404
749.364	0.04554
749.631	0.04526
749.899	0.04123
750.166	0.04216
750.433	0.04338
750.701	0.04226
750.968	0.04207
751.235	0.04141
751.503	0.04057
751.77	0.0402
752.037	0.04048
752.304	0.03991
752.572	0.03898
752.839	0.03842
753.106	0.03935
753.373	0.03842
753.641	0.03813
753.908	0.03757
754.175	0.03785
754.442	0.03664
754.71	0.03476
754.977	0.03542
755.244	0.03701
755.511	0.03654
755.778	0.03392
756.045	0.03467
756.313	0.03307
756.58	0.03382
756.847	0.03626
757.114	0.03298
757.381	0.03476
757.648	0.03186
757.915	0.03204
758.183	0.03214
758.45	0.03195
758.717	0.0327
758.984	0.03054
759.251	0.03092
759.518	0.03139
759.785	0.02951
760.052	0.02895
760.319	0.02923
760.586	0.02923
760.853	0.0283
761.12	0.02811
761.387	0.02839
761.654	0.0282
761.921	0.02914
762.188	0.02886
762.455	0.02811
762.722	0.02773
762.989	0.02567
763.256	0.02623
763.523	0.02483
763.79	0.02539
764.057	0.02698
764.324	0.02605
764.591	0.02324
764.858	0.02558
765.125	0.02352
765.391	0.02352
765.658	0.02427
765.925	0.02445
766.192	0.02342
766.459	0.02483
766.726	0.02258
766.993	0.0238
767.26	0.02324
767.526	0.02267
767.793	0.02211
768.06	0.02071
768.327	0.02136
768.594	0.02164
768.86	0.02192
769.127	0.02014
769.394	0.02089
769.661	0.02108
769.928	0.0193
770.194	0.02061
770.461	0.02174
770.728	0.0193
770.995	0.02033
771.261	0.01902
771.528	0.01855
771.795	0.01883
772.061	0.01874
772.328	0.02052
772.595	0.01865
772.862	0.01855
773.128	0.01827
773.395	0.01855
773.662	0.01827
773.928	0.01808
774.195	0.01911
774.461	0.01836
774.728	0.01836
774.995	0.01733
775.261	0.01583
775.528	0.01602
775.795	0.01696
776.061	0.01602
776.328	0.0164
776.594	0.01565
776.861	0.01668
777.127	0.01583
777.394	0.01527
777.661	0.01527
777.927	0.01537
778.194	0.01424
778.46	0.01574
778.727	0.01668
778.993	0.0134
779.26	0.0149
779.526	0.01321
779.793	0.01349
780.059	0.01415
780.326	0.01368
780.592	0.01808
780.859	0.01321
781.125	0.01312
781.391	0.0148
781.658	0.01452
781.924	0.01274
782.191	0.01349
782.457	0.01284
782.724	0.0119
782.99	0.01302
783.256	0.01209
783.523	0.0133
783.789	0.01199
784.055	0.01302
784.322	0.01424
784.588	0.01209
784.855	0.01171
785.121	0.01443
785.387	0.01443
785.654	0.01143
785.92	0.01199
786.186	0.00974
786.452	0.0119
786.719	0.01293
786.985	0.01152
787.251	0.01115
787.518	0.01124
787.784	0.01181
788.05	0.01106
788.316	0.00806
788.583	0.01078
788.849	0.01152
789.115	0.01143
789.381	0.00871
789.647	0.01143
789.914	0.00843
790.18	0.00918
790.446	0.01078
790.712	0.00899
790.978	0.01021
791.245	0.00928
791.511	0.01087
791.777	0.00928
792.043	0.00853
792.309	0.00796
792.575	0.00965
792.841	0.00656
793.107	0.00796
793.374	0.00965
793.64	0.00834
793.906	0.00703
794.172	0.00759
794.438	0.00721
794.704	0.00787
794.97	0.00778
795.236	0.00928
795.502	0.00796
795.768	0.00506
796.034	0.0074
796.3	0.00928
796.566	0.0075
796.832	0.00684
797.098	0.00525
797.364	0.0044
797.63	0.00525
797.896	0.00675
798.162	0.00768
798.428	0.00731
798.694	0.0075
798.96	0.00806
799.226	0.00609
799.492	0.006
799.758	0.00637
800.024	0.00881
800.29	0.0059
800.555	0.00684
800.821	0.000936958
801.087	0.00497
801.353	0.00675
801.619	0.00778
801.885	0.00684
802.151	0.00609
802.416	0.00693
802.682	0.00412
802.948	0.00384
803.214	0.00309
803.48	0.00628
803.746	0.00468
804.011	0.00412
804.277	0.00543
804.543	0.00375
804.809	0.00431
805.074	0.00506
805.34	0.00543
805.606	0.00497
805.872	0.00394
806.137	0.00412
806.403	0.00534
806.669	0.00375
806.935	0.00347
807.2	0.00525
807.466	0.00412
807.732	0.00328
807.997	0.00468
808.263	0.00375
808.529	0.00422
808.794	0.00403
809.06	0.00422
809.326	0.00412
809.591	0.00431
809.857	0.00468
810.123	0.00281
810.388	0.00384
810.654	0.00422
810.919	0.00431
811.185	0.0029
811.451	0.00347
811.716	0.00403
811.982	0.00347
812.247	0
812.513	0.00187
812.778	0.00337
813.044	0.00187
813.309	0.0029
813.575	0.00365
813.841	0.00337
814.106	0.00206
814.372	0.00356
814.637	0.00281
814.903	0.00187
815.168	0.00216
815.433	0.00262
815.699	0.003
815.964	0.00112
816.23	0.000936958
816.495	0.0029
816.761	0.00159
--	--
--	--
--	--
--	--
--	--
--	--
--	--
--	--
--	--
--	--
--	--
--	--
--	--
--	--
--	--
--	--
--	--
--	--
--	--
--	--
--	--
--	--
--	--
--	--
--	--
--	--

## Sheet: Figure 2g
2.5	2.1	2.4
5	2	2.9
7.5	2.1	3.4
10	2.2	4.3
12.5	2.1	6.7
15	2	8.1
17.5	2.2	8.9
20	2.3	9.3
22.5	2.1	9.6
25	2	9.5
27.5	2.2	9.7
30	2.1	9.6

## Sheet: Figure 6c ii
A		B
390.006	7.01705e-05	470.66	0
390.281	0.00168	470.935	0.01164
390.557	0.0014	471.209	0.01611
390.832	0.00246	471.483	0.01343
391.108	0.00239	471.757	0.02059
391.383	0.0014	472.032	0.01432
391.659	0.00253	472.306	0.01119
391.934	0.00196	472.58	0.00671
392.21	0.00154	472.854	0.01343
392.485	0.00112	473.129	0.01164
392.761	0.00246	473.403	0.01522
393.036	0.00211	473.677	0.01835
393.311	0.00196	473.951	0.01074
393.587	0.00175	474.225	0.0094
393.862	0.00189	474.5	0.01746
394.138	0.00175	474.774	0.02238
394.413	0.00203	475.048	0.0094
394.688	0.00182	475.322	0.01432
394.964	0.00168	475.596	0.0197
395.239	0.00182	475.87	0.00895
395.514	0.00105	476.145	0.00582
395.79	0.00225	476.419	0.0094
396.065	0.00203	476.693	0.01522
396.34	0.000701705	476.967	0.00716
396.616	0.00182	477.241	0.0103
396.891	0.00175	477.515	0.01298
397.166	0.000421023	477.789	0.0103
397.442	0.00112	478.063	0.01343
397.717	0.00161	478.338	0.01432
397.992	0.000982387	478.612	0.01209
398.267	0.000771876	478.886	0.01388
398.543	0.00211	479.16	0.00895
398.818	0.00126	479.434	0.0094
399.093	0.0014	479.708	0.01522
399.369	0.00119	479.982	0.00671
399.644	0.00161	480.256	0.00895
399.919	0.00112	480.53	0.01567
400.194	0.000210512	480.804	0.01477
400.469	0.00232	481.078	0.01567
400.745	0.00161	481.352	0.01388
401.02	0.00211	481.626	0.0103
401.295	0.00203	481.9	0.00985
401.57	0.00126	482.174	0.00761
401.845	0.000842046	482.448	0.02283
402.121	0.00232	482.722	0.0103
402.396	0.00196	482.996	0.00806
402.671	0.000631535	483.27	0.01209
402.946	0.000421023	483.544	0.00671
403.221	0.00218	483.818	0.00895
403.496	0.00147	484.092	0.01074
403.772	0.00126	484.366	0.01567
404.047	0.00147	484.639	0.01567
404.322	0.00112	484.913	0.00985
404.597	0.00126	485.187	0.00806
404.872	0.00196	485.461	0.01074
405.147	0.00189	485.735	0.00671
405.422	0.00133	486.009	0.00806
405.697	0.000842046	486.283	0.0094
405.972	0.00112	486.557	0.00895
406.248	0.00218	486.831	0.01164
406.523	0.000842046	487.104	0.02193
406.798	0.00147	487.378	0.00716
407.073	0.000842046	487.652	0.01119
407.348	0.00168	487.926	0.0094
407.623	0.000912217	488.2	0.0103
407.898	0	488.474	0.00806
408.173	0.0014	488.747	0.01209
408.448	0.00168	489.021	0.02014
408.723	0.00112	489.295	0.00403
408.998	0.00182	489.569	0.01164
409.273	0.00133	489.843	0.01253
409.548	0.00105	490.116	0.01164
409.823	0.00112	490.39	0.02462
410.098	0.00211	490.664	0.01835
410.373	0.00105	490.938	0.0188
410.648	0.000771876	491.211	0.01119
410.923	0.00182	491.485	0.0085
411.198	0.000912217	491.759	0.02014
411.473	0.00147	492.032	0.01477
411.748	0.00182	492.306	0.01298
412.023	0.00203	492.58	0.0188
412.297	0.00239	492.854	0.0282
412.572	0.0014	493.127	0.01567
412.847	0.0026	493.401	0.01432
413.122	0.00246	493.675	0.01656
413.397	0.00147	493.948	0.02193
413.672	0.00182	494.222	0.01253
413.947	0.00105	494.496	0.02372
414.222	0.000210512	494.769	0.02417
414.497	0.00119	495.043	0.01388
414.771	0.00309	495.317	0.01611
415.046	0.00225	495.59	0.0291
415.321	0.00211	495.864	0.02014
415.596	0.00246	496.137	0.02149
415.871	0.00316	496.411	0.01701
416.146	0.00253	496.685	0.02372
416.42	0.00302	496.958	0.02731
416.695	0.00337	497.232	0.02328
416.97	0.00337	497.505	0.03491
417.245	0.00253	497.779	0.03178
417.52	0.00379	498.052	0.03044
417.794	0.00316	498.326	0.02641
418.069	0.00365	498.6	0.03312
418.344	0.00407	498.873	0.03223
418.619	0.00505	499.147	0.03626
418.893	0.00344	499.42	0.03805
419.168	0.004	499.694	0.03447
419.443	0.00428	499.967	0.03223
419.718	0.00491	500.241	0.04387
419.992	0.0047	500.514	0.04118
420.267	0.00477	500.788	0.04208
420.542	0.00554	501.061	0.04163
420.817	0.00589	501.335	0.04342
421.091	0.0047	501.608	0.04834
421.366	0.00625	501.882	0.05327
421.641	0.00639	502.155	0.04924
421.915	0.0054	502.428	0.04521
422.19	0.00589	502.702	0.04834
422.465	0.00674	502.975	0.05282
422.739	0.00575	503.249	0.05685
423.014	0.00625	503.522	0.05506
423.289	0.00779	503.795	0.05909
423.563	0.00765	504.069	0.06401
423.838	0.00695	504.342	0.06401
424.112	0.00744	504.616	0.06938
424.387	0.008	504.889	0.07565
424.662	0.00758	505.162	0.08102
424.936	0.00856	505.436	0.07028
425.211	0.01046	505.709	0.08147
425.485	0.00968	505.982	0.08505
425.76	0.00975	506.256	0.0855
426.035	0.01137	506.529	0.08057
426.309	0.01109	506.802	0.09714
426.584	0.01179	507.076	0.09937
426.858	0.0101	507.349	0.0949
427.133	0.01242	507.622	0.09758
427.407	0.01263	507.896	0.10206
427.682	0.0127	508.169	0.10922
427.956	0.01312	508.442	0.11146
428.231	0.01431	508.716	0.1137
428.505	0.01467	508.989	0.12175
428.78	0.01488	509.262	0.11594
429.054	0.016	509.535	0.12713
429.329	0.01586	509.809	0.13608
429.603	0.01488	510.082	0.13608
429.878	0.01733	510.355	0.13832
430.152	0.01663	510.628	0.14279
430.427	0.01726	510.901	0.16025
430.701	0.01845	511.175	0.15398
430.976	0.02028	511.448	0.15443
431.25	0.01979	511.721	0.16294
431.525	0.02035	511.994	0.17368
431.799	0.02014	512.267	0.17144
432.073	0.0214	512.541	0.18666
432.348	0.02042	512.814	0.18979
432.622	0.02168	513.087	0.19158
432.897	0.02463	513.36	0.2068
433.171	0.02309	513.633	0.23098
433.445	0.02267	513.906	0.21128
433.72	0.0254	514.179	0.21173
433.994	0.02561	514.453	0.22739
434.269	0.02547	514.726	0.23859
434.543	0.02624	514.999	0.23993
434.817	0.02709	515.272	0.24038
435.092	0.02702	515.545	0.26097
435.366	0.02673	515.818	0.25694
435.64	0.02877	516.091	0.26858
435.915	0.02842	516.364	0.27977
436.189	0.02863	516.637	0.27977
436.463	0.02821	516.91	0.28201
436.737	0.03038	517.183	0.29633
437.012	0.03179	517.456	0.31065
437.286	0.03073	517.729	0.29678
437.56	0.03186	518.002	0.31647
437.835	0.03193	518.275	0.32408
438.109	0.03284	518.548	0.34378
438.383	0.03228	518.821	0.34557
438.657	0.03361	519.094	0.35363
438.932	0.03354	519.367	0.36034
439.206	0.0348	519.64	0.36974
439.48	0.03565	519.913	0.37422
439.754	0.03509	520.186	0.38899
440.029	0.03677	520.459	0.38675
440.303	0.03621	520.732	0.40286
440.577	0.03859	521.005	0.40555
440.851	0.0374	521.278	0.42256
441.125	0.03782	521.551	0.42122
441.399	0.0381	521.824	0.41853
441.674	0.03901	522.097	0.44628
441.948	0.03894	522.37	0.4342
442.222	0.04014	522.643	0.43823
442.496	0.04028	522.916	0.45613
442.77	0.03951	523.188	0.48165
443.044	0.04119	523.461	0.46464
443.319	0.04189	523.734	0.47583
443.593	0.0421	524.007	0.49105
443.867	0.04175	524.28	0.4915
444.141	0.04259	524.553	0.50179
444.415	0.04231	524.826	0.51522
444.689	0.04287	525.098	0.51522
444.963	0.04379	525.371	0.52865
445.237	0.04379	525.644	0.53805
445.511	0.04554	525.917	0.54879
445.785	0.04393	526.19	0.55685
446.059	0.04554	526.463	0.54208
446.333	0.044	526.735	0.55416
446.608	0.04379	527.008	0.56938
446.882	0.04547	527.281	0.57207
447.156	0.04666	527.554	0.57744
447.43	0.04673	527.826	0.58953
447.704	0.04603	528.099	0.59848
447.978	0.04708	528.372	0.59624
448.252	0.04687	528.645	0.60385
448.526	0.0468	528.917	0.61415
448.8	0.04793	529.19	0.60922
449.074	0.04793	529.463	0.63518
449.348	0.04842	529.736	0.63921
449.622	0.04933	530.008	0.62623
449.896	0.04919	530.281	0.63697
450.169	0.04968	530.554	0.64682
450.443	0.05059	530.826	0.64056
450.717	0.05361	531.099	0.65354
450.991	0.05235	531.372	0.65577
451.265	0.05438	531.644	0.66786
451.539	0.05368	531.917	0.66338
451.813	0.05607	532.19	0.66831
452.087	0.05747	532.462	0.66965
452.361	0.05824	532.735	0.67681
452.635	0.05964	533.007	0.68397
452.909	0.05986	533.28	0.69517
453.183	0.06189	533.553	0.68397
453.456	0.06287	533.825	0.69382
453.73	0.06603	534.098	0.69248
454.004	0.06708	534.37	0.69696
454.278	0.06828	534.643	0.70367
454.552	0.07263	534.916	0.70278
454.826	0.07501	535.188	0.71038
455.099	0.07536	535.461	0.70859
455.373	0.07943	535.733	0.70859
455.647	0.08266	536.006	0.7077
455.921	0.08498	536.278	0.70859
456.195	0.08764	536.551	0.72381
456.469	0.09298	536.823	0.71979
456.742	0.0941	537.096	0.71307
457.016	0.10006	537.368	0.72292
457.29	0.1028	537.641	0.72068
457.564	0.10792	537.913	0.70949
457.837	0.11368	538.186	0.72337
458.111	0.11803	538.458	0.72829
458.385	0.12378	538.731	0.71531
458.659	0.13136	539.003	0.735
458.932	0.13627	539.276	0.71486
459.206	0.14518	539.548	0.7162
459.48	0.15213	539.821	0.71934
459.753	0.16132	540.093	0.73142
460.027	0.16799	540.365	0.71934
460.301	0.17858	540.638	0.71665
460.575	0.19023	540.91	0.71173
460.848	0.2023	541.183	0.73277
461.122	0.21191	541.455	0.72605
461.396	0.22679	541.727	0.72829
461.669	0.23704	542	0.7171
461.943	0.25086	542.272	0.72292
462.217	0.26756	542.545	0.72023
462.49	0.28447	542.817	0.71262
462.764	0.29829	543.089	0.72337
463.037	0.31724	543.362	0.71083
463.311	0.33331	543.634	0.71128
463.585	0.35078	543.906	0.71262
463.858	0.37127	544.179	0.71844
464.132	0.39043	544.451	0.71799
464.405	0.40987	544.723	0.72113
464.679	0.42895	544.996	0.70904
464.953	0.44678	545.268	0.71128
465.226	0.46734	545.54	0.7077
465.5	0.48769	545.812	0.70949
465.773	0.5081	546.085	0.71665
466.047	0.53189	546.357	0.70949
466.32	0.54614	546.629	0.71441
466.594	0.56571	546.901	0.70278
466.867	0.59027	547.174	0.70188
467.141	0.60789	547.446	0.70546
467.414	0.62908	547.718	0.70546
467.688	0.65301	547.99	0.71755
467.961	0.66837	548.263	0.70233
468.235	0.68753	548.535	0.71352
468.508	0.70662	548.807	0.71083
468.782	0.72598	549.079	0.70457
469.055	0.74311	549.351	0.70143
469.329	0.7636	549.623	0.70412
469.602	0.78345	549.896	0.71531
469.876	0.7991	550.168	0.72784
470.149	0.80822	550.44	0.72426
470.423	0.82829	550.712	0.71218
470.696	0.84408	550.984	0.70994
470.969	0.85383	551.256	0.71799
471.243	0.87011	551.528	0.72605
471.516	0.88681	551.801	0.71038
471.79	0.89383	552.073	0.71799
472.063	0.90759	552.345	0.71128
472.336	0.9219	552.617	0.7077
472.61	0.92793	552.889	0.72202
472.883	0.94036	553.161	0.71934
473.157	0.94478	553.433	0.72381
473.43	0.95685	553.705	0.71218
473.703	0.96035	553.977	0.72247
473.977	0.97081	554.249	0.72292
474.25	0.97207	554.521	0.71934
474.523	0.97839	554.793	0.72068
474.797	0.98239	555.065	0.72068
475.07	0.98512	555.337	0.7265
475.343	0.98744	555.609	0.72874
475.617	0.99284	555.881	0.72605
475.89	0.99291	556.153	0.73142
476.163	1	556.425	0.73859
476.436	0.99446	556.697	0.7462
476.71	0.99958	556.969	0.74754
476.983	0.99453	557.241	0.74754
477.256	0.99004	557.513	0.75604
477.53	0.99354	557.785	0.74261
477.803	0.98667	558.057	0.74933
478.076	0.98421	558.329	0.75112
478.349	0.98302	558.601	0.74933
478.622	0.9727	558.873	0.76723
478.896	0.96948	559.145	0.77081
479.169	0.96667	559.417	0.76858
479.442	0.96498	559.689	0.77395
479.715	0.95418	559.961	0.78245
479.988	0.95039	560.233	0.77171
480.262	0.948	560.504	0.76902
480.535	0.93572	560.776	0.78693
480.808	0.93158	561.048	0.7923
481.081	0.92134	561.32	0.79767
481.354	0.91425	561.592	0.79588
481.627	0.91116	561.864	0.79902
481.901	0.90183	562.136	0.79902
482.174	0.89159	562.407	0.80931
482.447	0.88408	562.679	0.80931
482.72	0.87952	562.951	0.81334
482.993	0.8751	563.223	0.80797
483.266	0.86675	563.495	0.82184
483.539	0.85812	563.766	0.83303
483.812	0.84976	564.038	0.82945
484.085	0.84177	564.31	0.84557
484.359	0.83398	564.582	0.84064
484.632	0.82871	564.854	0.83796
484.905	0.81735	565.125	0.84512
485.178	0.8111	565.397	0.85586
485.451	0.8031	565.669	0.86347
485.724	0.79433	565.941	0.85721
485.997	0.78542	566.212	0.85586
486.27	0.78156	566.484	0.87601
486.543	0.77412	566.756	0.87243
486.816	0.76753	567.027	0.8872
487.089	0.75749	567.299	0.87466
487.362	0.75475	567.571	0.88406
487.635	0.74984	567.842	0.87825
487.908	0.74423	568.114	0.89302
488.181	0.73588	568.386	0.9145
488.454	0.73048	568.657	0.89749
488.727	0.72795	568.929	0.90107
489	0.72177	569.201	0.90107
489.273	0.72023	569.472	0.91719
489.546	0.7177	569.744	0.9145
489.819	0.71384	570.016	0.91361
490.092	0.70563	570.287	0.92301
490.364	0.70809	570.559	0.9333
490.637	0.70613	570.83	0.92211
490.91	0.70163	571.102	0.93151
491.183	0.70353	571.374	0.94405
491.456	0.70416	571.645	0.93957
491.729	0.70276	571.917	0.92748
492.002	0.6996	572.188	0.94808
492.275	0.70409	572.46	0.95076
492.548	0.69918	572.731	0.95927
492.82	0.70339	573.003	0.95748
493.093	0.70199	573.275	0.96464
493.366	0.70683	573.546	0.95792
493.639	0.71209	573.818	0.96374
493.912	0.7116	574.089	0.9718
494.185	0.71553	574.361	0.97493
494.457	0.71918	574.632	0.97001
494.73	0.72697	574.904	0.96777
495.003	0.72851	575.175	0.96329
495.276	0.73181	575.447	0.97493
495.549	0.73504	575.718	0.97493
495.821	0.74184	575.99	0.96509
496.094	0.74893	576.261	0.96732
496.367	0.75384	576.532	0.96509
496.64	0.75924	576.804	0.99597
496.913	0.76409	577.075	0.98836
497.185	0.77026	577.347	0.98747
497.458	0.77833	577.618	0.97672
497.731	0.78521	577.89	0.97762
498.003	0.78984	578.161	0.96867
498.276	0.79601	578.432	0.97896
498.549	0.79973	578.599	0.99776
498.822	0.80465	578.871	0.98299
499.094	0.81608	579.144	0.9897
499.367	0.82226	579.416	0.98389
499.64	0.8297	579.689	0.98299
499.912	0.83454	579.961	0.97225
500.185	0.84317	580.234	0.98791
500.458	0.84906	580.506	0.9803
500.73	0.85524	580.779	0.98254
501.003	0.86913	581.051	0.97583
501.276	0.87222	581.323	0.9803
501.548	0.87692	581.596	1
501.781	0.88267	581.868	0.97538
502.054	0.89531	582.141	0.97583
502.328	0.89348	582.413	0.97493
502.602	0.90464	582.686	0.97404
502.875	0.91229	582.958	0.96643
503.149	0.91285	583.23	0.9709
503.423	0.92408	583.503	0.95613
503.696	0.9285	583.775	0.95703
503.97	0.93229	584.048	0.96956
504.244	0.93474	584.32	0.95658
504.517	0.93446	584.592	0.94628
504.791	0.93825	584.865	0.95971
505.064	0.93804	585.137	0.95389
505.338	0.94435	585.409	0.95076
505.612	0.94583	585.682	0.94763
505.885	0.95411	585.954	0.93509
506.159	0.94358	586.226	0.93733
506.432	0.95046	586.499	0.93151
506.706	0.94646	586.771	0.93286
506.979	0.94639	587.043	0.92032
507.253	0.94471	587.315	0.91719
507.527	0.94337	587.588	0.91495
507.8	0.95249	587.86	0.9145
508.074	0.95341	588.132	0.91674
508.347	0.95656	588.404	0.9145
508.621	0.95755	588.677	0.90197
508.894	0.95249	588.949	0.90913
509.168	0.95404	589.221	0.89346
509.441	0.95102	589.493	0.89526
509.715	0.94899	589.766	0.90331
509.988	0.94457	590.038	0.87914
510.261	0.93944	590.31	0.88362
510.535	0.93586	590.582	0.88765
510.808	0.93551	590.854	0.88183
511.082	0.92885	591.127	0.89123
511.355	0.92288	591.399	0.86616
511.629	0.92162	591.671	0.86168
511.902	0.91488	591.943	0.86885
512.175	0.91116	592.215	0.8675
512.449	0.90422	592.487	0.84154
512.722	0.89811	592.759	0.86482
512.996	0.89236	593.032	0.83662
513.269	0.88773	593.304	0.83751
513.542	0.88064	593.576	0.84646
513.816	0.88113	593.848	0.85228
514.089	0.87159	594.12	0.8402
514.362	0.86541	594.392	0.83303
514.636	0.85952	594.664	0.8308
514.909	0.85117	594.936	0.82363
515.182	0.84591	595.208	0.82722
515.456	0.83503	595.48	0.82319
515.729	0.8365	595.752	0.81155
516.002	0.82787	596.024	0.79722
516.276	0.81931	596.296	0.81289
516.549	0.81264	596.568	0.80886
516.822	0.81075	596.84	0.79722
517.095	0.79622	597.112	0.78738
517.369	0.79194	597.384	0.79141
517.642	0.7817	597.656	0.79364
517.915	0.77637	597.928	0.77932
518.189	0.76717	598.2	0.79588
518.462	0.75917	598.472	0.78335
518.735	0.74963	598.744	0.77171
519.008	0.74472	599.016	0.76679
519.281	0.73756	599.288	0.77305
519.555	0.73244	599.56	0.75962
519.828	0.72121	599.832	0.76186
520.101	0.71251	600.104	0.7547
520.374	0.70802	600.376	0.7556
520.647	0.69686	600.648	0.75425
520.921	0.69195	600.92	0.75201
521.194	0.68725	601.192	0.74127
521.467	0.67862	601.463	0.73232
521.74	0.67209	601.735	0.74082
522.013	0.66374	602.007	0.72516
522.286	0.65385	602.279	0.73545
522.559	0.65062	602.551	0.71979
522.833	0.64592	602.823	0.72516
523.106	0.63862	603.095	0.71531
523.379	0.63175	603.366	0.71173
523.652	0.62403	603.638	0.71755
523.925	0.6161	603.91	0.71755
524.198	0.60845	604.182	0.69785
524.471	0.60206	604.454	0.69517
524.744	0.59912	604.725	0.69696
525.017	0.58887	604.997	0.69069
525.29	0.5822	605.269	0.68756
525.563	0.57947	605.541	0.6889
525.836	0.57329	605.812	0.6983
526.109	0.56691	606.084	0.67816
526.382	0.56003	606.356	0.67771
526.655	0.55631	606.628	0.67681
526.928	0.5507	606.899	0.67995
527.201	0.54565	607.171	0.65846
527.474	0.53933	607.443	0.6692
527.747	0.53175	607.715	0.6513
528.02	0.52852	607.986	0.65309
528.293	0.52509	608.258	0.64996
528.566	0.52067	608.53	0.64727
528.839	0.51295	608.801	0.64861
529.112	0.51105	609.073	0.64816
529.385	0.50221	609.345	0.62847
529.658	0.49758	609.616	0.6316
529.931	0.4954	609.888	0.62444
530.204	0.49351	610.16	0.6231
530.477	0.48986	610.431	0.6231
530.75	0.4853	610.703	0.62578
531.023	0.48137	610.974	0.6222
531.296	0.47919	611.246	0.60743
531.568	0.47428	611.518	0.62713
531.841	0.46888	611.789	0.61191
532.114	0.46502	612.061	0.60519
532.387	0.46193	612.332	0.60833
532.66	0.45842	612.604	0.60295
532.933	0.45667	612.875	0.60922
533.206	0.45309	613.147	0.5949
533.478	0.45106	613.419	0.60474
533.751	0.44607	613.69	0.59355
534.024	0.44783	613.962	0.594
534.297	0.44404	614.233	0.61056
534.57	0.44123	614.505	0.58326
534.842	0.43625	614.776	0.57699
535.115	0.43688	615.048	0.57744
535.388	0.43344	615.319	0.58236
535.661	0.42811	615.591	0.56759
535.933	0.43148	615.862	0.57117
536.206	0.42748	616.133	0.57744
536.479	0.42474	616.405	0.56625
536.752	0.42172	616.676	0.55774
537.024	0.42116	616.948	0.56267
537.297	0.41969	617.219	0.56222
537.57	0.41618	617.491	0.56132
537.843	0.40937	617.762	0.55327
538.115	0.41274	618.034	0.56893
538.388	0.41036	618.305	0.5573
538.661	0.40601	618.576	0.54969
538.933	0.40959	618.848	0.55058
539.206	0.40502	619.119	0.54879
539.479	0.40011	619.39	0.54834
539.751	0.40025	619.662	0.53402
540.024	0.40124	619.933	0.54387
540.297	0.39759	620.205	0.54879
540.569	0.39548	620.476	0.53939
540.842	0.39492	620.747	0.53939
541.115	0.38945	621.019	0.53044
541.387	0.39085	621.29	0.53984
541.66	0.38706	621.561	0.53268
541.932	0.38517	621.832	0.53133
542.205	0.38215	622.104	0.5282
542.478	0.38082	622.375	0.52641
542.75	0.37913	622.646	0.53491
543.023	0.37801	622.918	0.5188
543.295	0.37289	623.189	0.51835
543.568	0.37008	623.46	0.52193
543.84	0.37036	623.731	0.52954
544.113	0.36861	624.003	0.51477
544.385	0.36362	624.274	0.51701
544.658	0.36145	624.545	0.52641
544.931	0.3599	624.816	0.5188
545.203	0.36061	625.087	0.51791
545.476	0.35626	625.359	0.50985
545.748	0.35485	625.63	0.5103
546.021	0.34917	625.901	0.51119
546.293	0.34903	626.172	0.51522
546.565	0.34433	626.443	0.5103
546.838	0.34341	626.715	0.50537
547.11	0.34012	626.986	0.49955
547.383	0.33857	627.257	0.50582
547.655	0.3364	627.528	0.50045
547.928	0.33429	627.799	0.49687
548.2	0.3305	628.07	0.50179
548.473	0.32405	628.341	0.51477
548.745	0.32426	628.612	0.51298
549.017	0.32026	628.884	0.48881
549.29	0.3164	629.155	0.49015
549.562	0.31471	629.426	0.49597
549.835	0.31212	629.697	0.49194
550.107	0.3131	629.968	0.51164
550.379	0.30854	630.239	0.5
550.652	0.30545	630.51	0.48299
550.924	0.30328	630.781	0.47762
551.196	0.29998	631.052	0.4897
551.469	0.2971	631.323	0.49284
551.741	0.29303	631.594	0.48075
552.013	0.29184	631.865	0.4803
552.286	0.28924	632.136	0.4897
552.558	0.28609	632.407	0.49597
552.83	0.28307	632.678	0.4718
553.103	0.279	632.949	0.47762
553.375	0.2757	633.22	0.47135
553.647	0.27324	633.491	0.4803
553.919	0.27345	633.762	0.46822
554.192	0.26875	634.033	0.47493
554.464	0.26581	634.304	0.47493
554.736	0.26637	634.575	0.47225
555.008	0.25998	634.846	0.47225
555.281	0.25823	635.117	0.46643
555.553	0.25444	635.388	0.4718
555.825	0.25107	635.659	0.47896
556.097	0.24988	635.929	0.45837
556.37	0.24812	636.2	0.46106
556.642	0.24307	636.471	0.45166
556.914	0.23984	636.742	0.46822
557.186	0.24019	637.013	0.46195
557.458	0.23598	637.284	0.45971
557.731	0.23325	637.555	0.4436
558.003	0.22988	637.826	0.45837
558.275	0.22735	638.096	0.44897
558.547	0.22721	638.367	0.44763
558.819	0.22181	638.638	0.44718
559.091	0.21851	638.909	0.44808
559.363	0.21816	639.18	0.45121
559.635	0.21613	639.45	0.45479
559.908	0.21206	639.721	0.44584
560.18	0.2103	639.992	0.43599
560.452	0.20953	640.263	0.43151
560.724	0.20553	640.534	0.44584
560.996	0.20413	640.804	0.43554
561.268	0.2009	641.075	0.42972
561.54	0.19655	641.346	0.42927
561.812	0.19606	641.617	0.42793
562.084	0.19276	641.887	0.42525
562.356	0.19107	642.158	0.4248
562.628	0.18616	642.429	0.42927
562.9	0.18686	642.699	0.43286
563.172	0.18392	642.97	0.42301
563.444	0.18195	643.241	0.42525
563.716	0.18076	643.512	0.42793
563.988	0.17795	643.782	0.41585
564.26	0.1729	644.053	0.41987
564.532	0.17164	644.324	0.41182
564.804	0.17009	644.594	0.42032
565.076	0.16925	644.865	0.41495
565.348	0.16806	645.136	0.41808
565.62	0.16602	645.406	0.40645
565.892	0.16301	645.677	0.40779
566.164	0.16069	645.947	0.40689
566.436	0.16041	646.218	0.40107
566.708	0.16013	646.489	0.41092
566.98	0.15746	646.759	0.39615
567.252	0.15564	647.03	0.40689
567.524	0.15402	647.3	0.40779
567.796	0.15094	647.571	0.40421
568.067	0.15129	647.841	0.39481
568.339	0.14652	648.112	0.40779
568.611	0.14841	648.383	0.38765
568.883	0.1442	648.653	0.38585
569.155	0.14357	648.924	0.39391
569.427	0.14132	649.194	0.38585
569.699	0.14097	649.465	0.40018
569.971	0.14273	649.735	0.39481
570.242	0.13796	650.006	0.37914
570.514	0.13662	650.276	0.38406
570.786	0.13803	650.547	0.3872
571.058	0.13599	650.817	0.39078
571.33	0.13396	651.088	0.38541
571.601	0.1329	651.358	0.39033
571.873	0.13206	651.629	0.37735
572.145	0.13045	651.899	0.37959
572.417	0.12982	652.169	0.37198
572.688	0.12883	652.44	0.36392
572.96	0.12827	652.71	0.37287
573.232	0.12561	652.981	0.3684
573.504	0.12357	653.251	0.37153
573.775	0.12357	653.521	0.36795
574.047	0.12329	653.792	0.36974
574.319	0.12041	654.062	0.36661
574.591	0.11992	654.333	0.35273
574.862	0.12062	654.603	0.35721
575.134	0.11859	654.873	0.36616
575.406	0.11747	655.144	0.3496
575.677	0.11662	655.414	0.35542
575.949	0.11592	655.684	0.35497
576.221	0.1148	655.955	0.35542
576.492	0.11255	656.225	0.34557
576.764	0.11213	656.495	0.35094
577.036	0.11361	656.766	0.34915
577.307	0.10912	657.036	0.34646
577.579	0.11136	657.306	0.34064
577.851	0.10947	657.577	0.33885
578.122	0.10771	657.847	0.34512
578.394	0.10764	658.117	0.33169
578.665	0.10617	658.387	0.33527
578.937	0.10603	658.658	0.34199
579.209	0.10575	658.928	0.33214
579.48	0.10441	659.198	0.32543
579.752	0.10406	659.468	0.32677
580.023	0.10259	659.739	0.32408
580.295	0.10448	660.009	0.33259
580.566	0.10217	660.279	0.32363
580.838	0.10069	660.549	0.32498
581.109	0.10034	660.819	0.31289
581.381	0.09978	661.09	0.32319
581.653	0.09831	661.36	0.3299
581.924	0.09782	661.63	0.32722
582.196	0.09922	661.9	0.30886
582.467	0.09789	662.17	0.31961
582.739	0.09726	662.44	0.32229
583.01	0.09705	662.71	0.30573
583.281	0.09599	662.981	0.31334
583.553	0.09669	663.251	0.30662
583.824	0.09599	663.521	0.30394
584.096	0.09522	663.791	0.29722
584.367	0.09368	664.061	0.29991
584.639	0.09347	664.331	0.30036
584.91	0.0915	664.601	0.29006
585.182	0.0927	664.871	0.29902
585.453	0.09164	665.141	0.3026
585.724	0.0908	665.411	0.30662
585.996	0.08996	665.681	0.3026
586.267	0.0901	665.951	0.29991
586.539	0.09038	666.222	0.29633
586.81	0.08891	666.492	0.28648
587.081	0.08884	666.762	0.28917
587.353	0.08905	667.032	0.28424
587.624	0.08856	667.302	0.27887
587.895	0.08701	667.572	0.28872
588.167	0.08659	667.842	0.28424
588.438	0.0868	668.112	0.28559
588.709	0.08512	668.382	0.26679
588.981	0.08526	668.652	0.28245
589.252	0.08484	668.921	0.27305
589.523	0.08463	669.191	0.27216
589.795	0.08308	669.461	0.26634
590.066	0.08231	669.731	0.27216
590.337	0.08231	670.001	0.2744
590.608	0.08035	670.271	0.26455
590.88	0.08175	670.541	0.26768
591.151	0.08119	670.811	0.26768
591.422	0.07943	671.081	0.26321
591.693	0.08112	671.351	0.26231
591.965	0.07943	671.621	0.27081
592.236	0.07943	671.891	0.26052
592.507	0.07915	672.16	0.25783
592.778	0.07901	672.43	0.26186
593.05	0.07726	672.7	0.26007
593.321	0.07733	672.97	0.25694
593.592	0.07733	673.24	0.26589
593.863	0.07719	673.51	0.24888
594.134	0.07543	673.779	0.25828
594.406	0.07494	674.049	0.25246
594.677	0.07529	674.319	0.25201
594.948	0.07501	674.589	0.25336
595.219	0.07452	674.859	0.24575
595.49	0.07291	675.128	0.25201
595.761	0.07305	675.398	0.24754
596.032	0.07256	675.668	0.25067
596.304	0.07192	675.938	0.25112
596.575	0.0727	676.207	0.24799
596.846	0.07059	676.477	0.24351
597.117	0.07073	676.747	0.24082
597.388	0.07066	677.017	0.23724
597.659	0.07164	677.286	0.24396
597.93	0.06975	677.556	0.24261
598.201	0.06743	677.826	0.23456
598.472	0.06954	678.096	0.22963
598.743	0.06835	678.365	0.23053
599.014	0.06729	678.635	0.235
599.285	0.0675	678.905	0.24351
599.556	0.06687	679.174	0.23814
599.827	0.06533	679.444	0.23053
600.098	0.06505	679.714	0.23277
600.369	0.06526	679.983	0.23008
600.64	0.06477	680.253	0.23008
600.911	0.06329	680.522	0.22381
601.182	0.06645	680.792	0.23545
601.453	0.06378	681.062	0.23903
601.724	0.06386	681.331	0.23903
601.995	0.06266	681.601	0.21799
602.266	0.0628	681.87	0.22784
602.537	0.06189	682.14	0.23679
602.808	0.06196	682.41	0.21979
603.079	0.06231	682.679	0.22739
603.35	0.06007	682.949	0.22202
603.621	0.06105	683.218	0.22426
603.892	0.05922	683.488	0.21889
604.163	0.05712	683.757	0.22292
604.434	0.05901	684.027	0.21934
604.705	0.05873	684.296	0.22158
604.975	0.05845	684.566	0.21486
605.246	0.06007	684.835	0.21665
605.517	0.05719	685.105	0.21665
605.788	0.05635	685.374	0.20994
606.059	0.05712	685.644	0.21799
606.33	0.05607	685.913	0.21486
606.601	0.05565	686.183	0.22292
606.871	0.05579	686.452	0.21665
607.142	0.05501	686.722	0.21486
607.413	0.05565	686.991	0.20994
607.684	0.05529	687.261	0.21128
607.955	0.05396	687.53	0.21352
608.225	0.05459	687.799	0.20412
608.496	0.05333	688.069	0.21755
608.767	0.0541	688.338	0.21307
609.038	0.05228	688.608	0.21262
609.309	0.0534	688.877	0.20367
609.579	0.05193	689.146	0.20188
609.85	0.05186	689.416	0.21307
610.121	0.05242	689.685	0.20188
610.392	0.05073	689.955	0.20994
610.662	0.05059	690.224	0.20859
610.933	0.05059	690.493	0.2162
611.204	0.05094	690.763	0.19561
611.474	0.04989	691.032	0.20009
611.745	0.05024	691.301	0.20009
612.016	0.04884	691.571	0.19561
612.286	0.04842	691.84	0.20143
612.557	0.04793	692.109	0.19785
612.828	0.04793	692.378	0.19517
613.098	0.04786	692.648	0.19427
613.369	0.04779	692.917	0.19382
613.64	0.04673	693.186	0.19651
613.91	0.04687	693.455	0.19293
614.181	0.04582	693.725	0.18979
614.452	0.04652	693.994	0.18577
614.722	0.04638	694.263	0.1974
614.993	0.04596	694.532	0.20009
615.263	0.04715	694.802	0.19472
615.534	0.04617	695.071	0.18845
615.805	0.04589	695.34	0.18756
616.075	0.04456	695.609	0.18308
616.346	0.04456	695.878	0.18621
616.616	0.04463	696.148	0.1786
616.887	0.04428	696.417	0.19114
617.157	0.04414	696.686	0.18711
617.428	0.04435	696.955	0.18845
617.699	0.0454	697.224	0.18532
617.969	0.04386	697.493	0.17681
618.24	0.04372	697.763	0.17905
618.51	0.04407	698.032	0.1795
618.781	0.04252	698.301	0.17637
619.051	0.04301	698.57	0.18397
619.322	0.0433	698.839	0.1786
619.592	0.04259	699.108	0.17771
619.863	0.04231	699.377	0.17995
620.133	0.04266	699.646	0.19382
620.403	0.04105	699.915	0.18174
620.674	0.04161	700.184	0.17637
620.944	0.04035	700.453	0.1889
621.215	0.04175	700.723	0.18218
621.485	0.0414	700.992	0.17816
621.756	0.04133	701.261	0.17637
622.026	0.04014	701.53	0.17189
622.296	0.04063	701.799	0.17771
622.567	0.04105	702.068	0.16473
622.837	0.03972	702.337	0.15891
623.108	0.04056	702.606	0.17055
623.378	0.04049	702.875	0.16428
623.648	0.03958	703.144	0.16562
623.919	0.03923	703.413	0.18039
624.189	0.04014	703.682	0.16294
624.459	0.03937	703.951	0.16562
624.73	0.03937	704.219	0.16473
625	0.03993	704.488	0.16473
625.27	0.03859	704.757	0.16338
625.541	0.03965	705.026	0.17323
625.811	0.03916	705.295	0.16115
626.081	0.03845	705.564	0.16383
626.352	0.03733	705.833	0.15712
626.622	0.0393	706.102	0.16115
626.892	0.03803	706.371	0.1598
627.163	0.03726	706.64	0.15936
627.433	0.03859	706.909	0.16786
627.703	0.03628	707.177	0.1598
627.973	0.03768	707.446	0.16249
628.244	0.03803	707.715	0.14637
628.514	0.03705	707.984	0.16159
628.784	0.03733	708.253	0.1598
629.054	0.03852	708.522	0.15219
629.324	0.03712	708.79	0.1504
629.595	0.03656	709.059	0.15846
629.865	0.03586	709.328	0.15175
630.135	0.03614	709.597	0.14951
630.405	0.03691	709.866	0.14816
630.675	0.03642	710.134	0.14548
630.946	0.03614	710.403	0.14235
631.216	0.03677	710.672	0.14503
631.486	0.03635	710.941	0.14861
631.756	0.03635	711.209	0.14011
632.026	0.03642	711.478	0.14593
632.296	0.03558	711.747	0.15085
632.567	0.03628	712.016	0.14458
632.837	0.03628	712.284	0.14816
633.107	0.03509	712.553	0.14861
633.377	0.03621	712.822	0.15443
633.647	0.0348	713.09	0.15622
633.917	0.03494	713.359	0.14772
634.187	0.03403	713.628	0.14861
634.457	0.03431	713.896	0.14996
634.727	0.03431	714.165	0.14548
634.997	0.03452	714.434	0.15533
635.267	0.03403	714.702	0.15891
635.537	0.0334	714.971	0.14772
635.807	0.0353	715.24	0.14235
636.077	0.03431	715.508	0.15577
636.348	0.0348	715.777	0.14727
636.618	0.0334	716.046	0.14503
636.888	0.0334	716.314	0.14996
637.158	0.03509	716.583	0.1504
637.428	0.03494	716.851	0.14727
637.698	0.03431	717.12	0.14682
637.967	0.03361	717.389	0.15219
638.237	0.03347	717.657	0.14548
638.507	0.03354	717.926	0.14548
638.777	0.03459	718.194	0.14414
639.047	0.03291	718.463	0.14503
639.317	0.03333	718.731	0.14503
639.587	0.03319	719	0.13384
639.857	0.03298	719.268	0.14369
640.127	0.03298	719.537	0.13384
640.397	0.03235	719.805	0.14056
640.667	0.03263	720.074	0.13608
640.937	0.0327	720.342	0.13966
641.207	0.03165	720.611	0.13832
641.477	0.03179	720.879	0.13608
641.746	0.03298	721.148	0.13474
642.016	0.03249	721.416	0.14056
642.286	0.03165	721.685	0.13205
642.556	0.03284	721.953	0.13787
642.826	0.03172	722.221	0.13295
643.096	0.03095	722.49	0.12713
643.366	0.03347	722.758	0.13384
643.635	0.03221	723.027	0.14279
643.905	0.03073	723.295	0.13474
644.175	0.03088	723.564	0.12847
644.445	0.03165	723.832	0.14503
644.715	0.03214	724.1	0.13653
644.984	0.03228	724.369	0.13787
645.254	0.03277	724.637	0.13339
645.524	0.0313	724.905	0.13787
645.794	0.03066	725.174	0.13787
646.063	0.03207	725.442	0.13071
646.333	0.0313	725.71	0.13518
646.603	0.02975	725.979	0.13787
646.873	0.03116	726.247	0.12131
647.142	0.03221	726.515	0.13115
647.412	0.03137	726.784	0.12981
647.682	0.03059	727.052	0.12534
647.951	0.03095	727.32	0.13384
648.221	0.03151	727.588	0.13653
648.491	0.03109	727.857	0.14548
648.761	0.02968	728.125	0.12041
649.03	0.03038	728.393	0.12623
649.3	0.03031	728.662	0.13115
649.57	0.03045	728.93	0.12847
649.839	0.03003	729.198	0.13563
650.109	0.02982	729.466	0.12847
650.379	0.02947	729.734	0.13339
650.648	0.02793	730.003	0.1231
650.918	0.03038	730.271	0.12489
651.187	0.03073	730.539	0.1316
651.457	0.02912	730.807	0.12086
651.727	0.02898	731.075	0.12757
651.996	0.02989	731.344	0.12534
652.266	0.02968	731.612	0.12265
652.535	0.0287	731.88	0.12355
652.805	0.0294	732.148	0.12444
653.074	0.02842	732.416	0.12355
653.344	0.02884	732.684	0.11638
653.614	0.02856	732.952	0.12265
653.883	0.0287	733.221	0.12399
654.153	0.02954	733.489	0.12086
654.422	0.02835	733.757	0.12355
654.692	0.02779	734.025	0.12041
654.961	0.02821	734.293	0.12265
655.231	0.02716	734.561	0.11773
655.5	0.02863	734.829	0.1316
655.77	0.02926	735.097	0.1222
656.039	0.02912	735.365	0.11952
656.309	0.02807	735.633	0.12131
656.578	0.02779	735.901	0.12265
656.848	0.02814	736.169	0.12713
657.117	0.02758	736.437	0.11638
657.387	0.02772	736.705	0.12355
657.656	0.02702	736.973	0.1231
657.925	0.028	737.241	0.11594
658.195	0.02779	737.509	0.1231
658.464	0.02786	737.777	0.1222
658.734	0.02673	738.045	0.11907
659.003	0.02688	738.313	0.11728
659.272	0.02716	738.581	0.11638
659.542	0.02695	738.849	0.11996
659.811	0.02659	739.117	0.11235
660.081	0.02709	739.385	0.11235
660.35	0.02772	739.653	0.10967
660.619	0.02575	739.921	0.11101
660.889	0.02695	740.189	0.1128
661.158	0.02702	740.457	0.11728
661.427	0.0261	740.725	0.11549
661.697	0.02681	740.993	0.11638
661.966	0.02638	741.26	0.11683
662.235	0.02561	741.528	0.12131
662.505	0.02596	741.796	0.11415
662.774	0.02526	742.064	0.11549
663.043	0.0254	742.332	0.11594
663.312	0.02477	742.6	0.12131
663.582	0.02596	742.868	0.11504
663.851	0.02603	743.135	0.10877
664.12	0.02442	743.403	0.11817
664.389	0.02645	743.671	0.11415
664.659	0.02561	743.939	0.11415
664.928	0.02491	744.207	0.11325
665.197	0.02484	744.474	0.1231
665.466	0.02456	744.742	0.1137
665.736	0.02589	745.01	0.11325
666.005	0.02533	745.278	0.11817
666.274	0.02512	745.546	0.11996
666.543	0.02477	745.813	0.11638
666.812	0.02526	746.081	0.11235
667.082	0.02386	746.349	0.12578
667.351	0.02512	746.617	0.11862
667.62	0.02526	746.884	0.11056
667.889	0.02393	747.152	0.11146
668.158	0.02421	747.42	0.11549
668.427	0.0247	747.687	0.10698
668.697	0.02351	747.955	0.11191
668.966	0.02372	748.223	0.11549
669.235	0.0233	748.49	0.1128
669.504	0.02407	748.758	0.11817
669.773	0.02414	749.026	0.11056
670.042	0.02316	749.293	0.10519
670.311	0.024	749.561	0.10519
670.58	0.02393	749.829	0.10788
670.849	0.02358	750.096	0.10922
671.118	0.02344	750.364	0.10654
671.387	0.02224	750.632	0.10654
671.657	0.02252	750.899	0.10385
671.926	0.02316	751.167	0.11012
672.195	0.02316	751.434	0.10295
672.464	0.02358	751.702	0.10251
672.733	0.02224	751.97	0.1034
673.002	0.02372	752.237	0.10609
673.271	0.02267	752.505	0.09445
673.54	0.02175	752.772	0.09669
673.809	0.0221	753.04	0.10385
674.078	0.02288	753.307	0.09624
674.347	0.02189	753.575	0.1128
674.616	0.02217	753.842	0.10251
674.885	0.02196	754.11	0.10161
675.154	0.02323	754.377	0.094
675.423	0.02267	754.645	0.10967
675.691	0.02217	754.912	0.09803
675.96	0.02224	755.18	0.10206
676.229	0.02245	755.447	0.10698
676.498	0.02126	755.715	0.09982
676.767	0.02274	755.982	0.09311
677.036	0.02175	756.25	0.0949
677.305	0.02084	756.517	0.09982
677.574	0.02217	756.785	0.10251
677.843	0.02126	757.052	0.09714
678.112	0.02245	757.319	0.10251
678.38	0.02105	757.587	0.10519
678.649	0.02112	757.854	0.09534
678.918	0.02098	758.122	0.09624
679.187	0.02203	758.389	0.1043
679.456	0.02203	758.656	0.09355
679.725	0.0207	758.924	0.09624
679.994	0.02161	759.191	0.0949
680.262	0.02161	759.458	0.09534
680.531	0.02168	759.726	0.09311
680.8	0.02084	759.993	0.09848
681.069	0.02063	760.261	0.09221
681.338	0.02042	760.528	0.09266
681.606	0.02056	760.795	0.08639
681.875	0.02077	761.062	0.09848
682.144	0.02161	761.33	0.09355
682.413	0.02014	761.597	0.09669
682.681	0.02056	761.864	0.0949
682.95	0.02014	762.132	0.09266
683.219	0.02	762.399	0.09534
683.488	0.02042	762.666	0.09445
683.756	0.01958	762.933	0.09042
684.025	0.02035	763.201	0.08863
684.294	0.01951	763.468	0.0949
684.562	0.01965	763.735	0.09758
684.831	0.01881	764.002	0.09893
685.1	0.01944	764.27	0.10027
685.368	0.02112	764.537	0.09176
685.637	0.0193	764.804	0.09534
685.906	0.01881	765.071	0.09132
686.174	0.01895	765.338	0.09355
686.443	0.01888	765.606	0.09355
686.712	0.01881	765.873	0.09579
686.98	0.01895	766.14	0.08774
687.249	0.01986	766.407	0.08729
687.518	0.01874	766.674	0.09355
687.786	0.01838	766.941	0.09042
688.055	0.0181	767.209	0.08774
688.323	0.01831	767.476	0.09132
688.592	0.0186	767.743	0.08908
688.861	0.01853	768.01	0.08102
689.129	0.01824	768.277	0.08326
689.398	0.01796	768.544	0.08639
689.666	0.0193	768.811	0.0846
689.935	0.01944	769.078	0.08013
690.203	0.01726	769.345	0.07654
690.472	0.0186	769.612	0.08997
690.74	0.01775	769.88	0.08236
691.009	0.0181	770.147	0.08192
691.277	0.01754	770.414	0.09087
691.546	0.01817	770.681	0.08102
691.814	0.01881	770.948	0.08057
692.083	0.01719	771.215	0.08192
692.351	0.01691	771.482	0.08147
692.62	0.01845	771.749	0.07475
692.888	0.01796	772.016	0.07162
693.157	0.01698	772.283	0.0761
693.425	0.01628	772.55	0.08371
693.694	0.01677	772.817	0.08057
693.962	0.01761	773.084	0.07833
694.231	0.01726	773.351	0.08057
694.499	0.01628	773.618	0.07923
694.767	0.01607	773.884	0.08371
695.036	0.0174	774.151	0.08415
695.304	0.01642	774.418	0.07207
695.573	0.01691	774.685	0.07386
695.841	0.0167	774.952	0.07833
696.109	0.01719	775.219	0.07475
696.378	0.01635	775.486	0.06893
696.646	0.01656	775.753	0.07296
696.914	0.01628	776.02	0.07431
697.183	0.01656	776.287	0.07699
697.451	0.01628	776.553	0.06983
697.72	0.01579	776.82	0.07162
697.988	0.0167	777.087	0.07654
698.256	0.01565	777.354	0.07654
698.524	0.01684	777.621	0.07296
698.793	0.01656	777.888	0.07475
699.061	0.01586	778.155	0.07386
699.329	0.01509	778.421	0.06491
699.598	0.01572	778.688	0.06714
699.866	0.01565	778.955	0.07699
700.134	0.01509	779.222	0.07252
700.402	0.01551	779.489	0.07341
700.671	0.01537	779.755	0.07162
700.939	0.016	780.022	0.06893
701.207	0.01523	780.289	0.07162
701.475	0.01558	780.556	0.08057
701.744	0.01509	780.822	0.08371
702.012	0.01495	781.089	0.06714
702.28	0.01586	781.356	0.07789
702.548	0.01453	781.622	0.06446
702.816	0.01453	781.889	0.06804
703.085	0.01523	782.156	0.0752
703.353	0.01509	782.423	0.07252
703.621	0.01467	782.689	0.0667
703.889	0.01488	782.956	0.06938
704.157	0.01431	783.223	0.07386
704.425	0.01403	783.489	0.06535
704.694	0.01389	783.756	0.06893
704.962	0.01319	784.023	0.06893
705.23	0.01396	784.289	0.05953
705.498	0.01481	784.556	0.06759
705.766	0.01347	784.823	0.06804
706.034	0.01354	785.089	0.0658
706.302	0.01417	785.356	0.06491
706.57	0.01354	785.622	0.07028
706.839	0.01396	785.889	0.06714
707.107	0.01403	786.156	0.06446
707.375	0.01424	786.422	0.06446
707.643	0.01396	786.689	0.05506
707.911	0.0134	786.955	0.05909
708.179	0.01312	787.222	0.06267
708.447	0.01277	787.488	0.06267
708.715	0.0134	787.755	0.06088
708.983	0.01361	788.021	0.05864
709.251	0.01305	788.288	0.05953
709.519	0.0127	788.555	0.05192
709.787	0.01347	788.821	0.05909
710.055	0.01354	789.088	0.06043
710.323	0.01319	789.354	0.06177
710.591	0.01319	789.621	0.05953
710.859	0.0141	789.887	0.06714
711.127	0.01354	790.153	0.05774
711.395	0.01263	790.42	0.05953
711.663	0.01305	790.686	0.06132
711.931	0.01333	790.953	0.0564
712.199	0.01354	791.219	0.05372
712.467	0.01298	791.486	0.04655
712.734	0.01326	791.752	0.06088
713.002	0.01319	792.019	0.05685
713.27	0.01235	792.285	0.05595
713.538	0.01228	792.551	0.05237
713.806	0.012	792.818	0.0573
714.074	0.0134	793.084	0.05013
714.342	0.01249	793.351	0.05864
714.61	0.01109	793.617	0.06356
714.878	0.01228	793.883	0.05058
715.145	0.01235	794.15	0.05013
715.413	0.01123	794.416	0.05685
715.681	0.01277	794.682	0.05327
715.949	0.01207	794.949	0.05461
716.217	0.01158	795.215	0.05998
716.485	0.01151	795.481	0.04566
716.752	0.01186	795.748	0.04611
717.02	0.01158	796.014	0.04655
717.288	0.01207	796.28	0.05551
717.556	0.01256	796.546	0.047
717.824	0.01032	796.813	0.05103
718.091	0.01088	797.079	0.04521
718.359	0.01186	797.345	0.05327
718.627	0.01151	797.612	0.04611
718.895	0.0113	797.878	0.05058
719.162	0.01067	798.144	0.05148
719.43	0.01137	798.41	0.04521
719.698	0.01137	798.677	0.04745
719.966	0.01095	798.943	0.04432
720.233	0.01116	799.209	0.06043
720.501	0.01081	799.475	0.04745
720.769	0.0113	799.741	0.04924
721.036	0.01109	800.008	0.05013
721.304	0.01172	800.274	0.0479
721.572	0.01116	800.54	0.04611
721.839	0.01116	800.806	0.04566
722.107	0.00982	801.072	0.04342
722.375	0.01116	801.338	0.04163
722.642	0.0113	801.605	0.04476
722.91	0.01116	801.871	0.04387
723.178	0.01144	802.137	0.04476
723.445	0.01179	802.403	0.03626
723.713	0.01123	802.669	0.04655
723.98	0.01067	802.935	0.04163
724.248	0.01039	803.201	0.03491
724.516	0.01088	803.467	0.03402
724.783	0.01003	803.733	0.04073
725.051	0.01039	803.999	0.04297
725.318	0.01032	804.265	0.0385
725.586	0.01024	804.532	0.04432
725.854	0.01067	804.798	0.04432
726.121	0.01039	805.064	0.03312
726.389	0.01067	805.33	0.04118
726.656	0.00989	805.596	0.04073
726.924	0.01024	805.862	0.0282
727.191	0.01074	806.128	0.03447
727.459	0.00989	806.394	0.04297
727.726	0.0101	806.66	0.02865
727.994	0.00926	806.926	0.03447
728.261	0.01039	807.192	0.03626
728.529	0.00947	807.458	0.0385
728.796	0.00933	807.724	0.03133
729.064	0.00884	807.99	0.02731
729.331	0.01003	808.256	0.03536
729.599	0.00996	808.521	0.03671
729.866	0.00954	808.787	0.02551
730.133	0.00842	809.053	0.03223
730.401	0.00961	809.319	0.03491
730.668	0.00877	809.585	0.03312
730.936	0.0106	809.851	0.02999
731.203	0.00905	810.117	0.02328
731.471	0.01003	810.383	0.02283
731.738	0.00926	810.649	0.02417
732.005	0.00926	810.915	0.02775
732.273	0.0094	811.18	0.04297
732.54	0.00884	811.446	0.03312
732.807	0.00919	811.712	0.03044
733.075	0.00877	811.978	0.03178
733.342	0.00926	812.244	0.02865
733.609	0.00835	812.51	0.0291
733.877	0.00947	812.775	0.03268
734.144	0.00898	813.041	0.02865
734.411	0.00905	813.307	0.03178
734.679	0.00954	813.573	0.02507
734.946	0.00786	813.839	0.02596
735.213	0.00842	814.104	0.02149
735.481	0.00947	814.37	0.02596
735.748	0.00842	814.636	0.02328
736.015	0.00849	814.902	0.02193
736.282	0.00884	815.167	0.02686
736.55	0.00821	815.433	0.0197
736.817	0.00849	815.699	0.02686
737.084	0.00849	815.965	0.02686
737.351	0.00842	816.23	0.02507
737.619	0.00695	816.496	0.02238
737.886	0.00814	816.762	0.02149
738.153	0.00828	817.028	0.02283
738.42	0.0087	817.293	0.01701
738.688	0.00821	817.559	0.03089
738.955	0.00744	817.825	0.01835
739.222	0.00716	818.09	0.02193
739.489	0.00758	818.356	0.01611
739.756	0.00842	818.622	0.02328
740.023	0.00702	818.887	0.02686
740.291	0.00709	819.153	0.02149
740.558	0.00793	819.418	0.02104
740.825	0.00751	819.684	0.02059
741.092	0.00667	819.95	0.01567
741.359	0.00723	820.215	0.02328
741.626	0.00807	820.481	0.01567
741.893	0.00765	820.746	0.00985
742.161	0.00723	821.012	0.01701
742.428	0.00786	821.278	0.02954
742.695	0.00688	821.543	0.01656
742.962	0.00716	821.809	0.0188
743.229	0.00709	822.074	0.02104
743.496	0.00653	822.34	0.02014
743.763	0.00751	822.605	0.01432
744.03	0.0073	822.871	0.01835
744.297	0.00744	823.136	0.01522
744.564	0.0066	823.402	0.01522
744.831	0.00779	823.667	0.01164
745.098	0.00618	823.933	0.01791
745.365	0.00751	824.198	0.01253
745.632	0.00575	824.464	0.01611
745.899	0.00723	824.729	0.02014
746.166	0.0073	824.995	0.01925
746.433	0.00751	825.26	0.01119
746.7	0.00625	825.526	0.01388
746.967	0.00625	825.791	0.01925
747.234	0.00695	826.057	0.01746
747.501	0.00723	826.322	0.01701
747.768	0.00681	826.587	0.01522
748.035	0.0066	826.853	0.01701
748.302	0.00695	827.118	0.01477
748.569	0.00646	827.384	0.0291
748.836	0.00632	827.649	0.01746
749.103	0.0066	827.914	0.02059
749.37	0.00646	828.18	0.0085
749.636	0.00568	828.445	0.01388
749.903	0.00653	828.71	0.01522
750.17	0.00582	828.976	0.00806
750.437	0.00582	829.241	0.01074
750.704	0.00533	829.506	0.01209
750.971	0.00639	829.772	0.00671
751.238	0.000491194	830.037	0.01567
751.505	0.00526	830.302	0.0094
751.771	0.00477	830.568	0.0094
752.038	0.00575	830.833	0.01074
752.305	0.00526	831.098	0.01119
752.572	0.00589	831.364	0.01119
752.839	0.00505	831.629	0.00582
753.106	0.00533	831.894	0.00627
753.372	0.00554	832.159	0.01925
753.639	0.00653	832.425	0.01388
753.906	0.0047	832.69	0.00403
754.173	0.00449	832.955	0.0094
754.439	0.00547	833.22	0.0085
754.706	0.00477	833.485	0.0085
754.973	0.00477	833.751	0.01298
755.24	0.0054	834.016	0.01656
755.506	0.00456	834.281	0.00671
755.773	0.00463	834.546	0.00895
756.04	0.00442	834.811	0.01164
756.307	0.00463	835.077	0.00895
756.573	0.00554	835.342	0.01074
756.84	0.00386	835.607	0.01074
757.107	0.00519	835.872	0.00985
757.373	0.00547	836.137	0.01298
757.64	0.00456	836.402	0.00403
757.907	0.00491	836.667	0.00761
758.173	0.00428	836.933	0.00537
758.44	0.00463	837.198	0.01253
758.707	0.00435	837.463	0.00985
758.973	0.00477	837.728	0.00269
759.24	0.00463	837.993	0.0085
759.507	0.00386	838.258	0.00806
759.773	0.004	838.523	0.0197
760.04	0.00414	838.788	0.01388
760.306	0.00428	839.053	0.00582
760.573	0.00337	839.318	0.00537
760.84	0.00372	839.583	0.01343
761.106	0.00407	839.848	0.00806
761.373	0.00358	840.113	0.00358
761.639	0.00449	840.378	0.01298
761.906	0.00421	840.643	0.01253
762.172	0.00428	840.908	0.0085
762.439	0.00288	841.173	0.00537
762.705	0.00435	841.438	0.01746
762.972	0.0047	841.703	0.01522
763.239	0.00351	841.968	0.000895255
763.505	0.00393	842.233	0.01432
763.772	0.00281	842.498	0.01298
764.038	0.0033	842.763	0.00403
764.305	0.00414	843.028	0.00716
764.571	0.0026	843.293	0.01164
764.837	0.00463	843.558	0.01253
765.104	0.00421	843.823	0.00806
765.37	0.00435	844.088	0.0188
765.637	0.00309	844.353	0.0103
765.903	0.004	844.618	0.00537
766.17	0.00302	844.882	0.01164
766.436	0.00337	845.147	0.01388
766.703	0.00526	845.412	0.00403
766.969	0.00365	845.677	0.01298
767.235	0.00323	845.942	0.01477
		846.207	0.02149
		846.472	0.0094

## Sheet: Figure 6d ii
C		D
390.006	7.01705e-05	525.014	0.01235
390.281	0.00168	525.286	0.0173
390.557	0.0014	525.559	0.02273
390.832	0.00246	525.831	0.02001
391.108	0.00239	526.104	0.01656
391.383	0.0014	526.376	0.01161
391.659	0.00253	526.648	0.0215
391.934	0.00196	526.921	0.01384
392.21	0.00154	527.193	0.00939
392.485	0.00112	527.465	0.01557
392.761	0.00246	527.738	0.01359
393.036	0.00211	528.01	0.01606
393.311	0.00196	528.282	0.02125
393.587	0.00175	528.555	0.01754
393.862	0.00189	528.827	0.01087
394.138	0.00175	529.099	0.01507
394.413	0.00203	529.372	0.02076
394.688	0.00182	529.644	0.02273
394.964	0.00168	529.916	0.01408
395.239	0.00182	530.189	0.01631
395.514	0.00105	530.461	0.01656
395.79	0.00225	530.733	0.01161
396.065	0.00203	531.005	0.01557
396.34	0.000701705	531.278	0.02125
396.616	0.00182	531.55	0.01359
396.891	0.00175	531.822	0.01927
397.166	0.000421023	532.094	0.01235
397.442	0.00112	532.367	0.01977
397.717	0.00161	532.639	0.02249
397.992	0.000982387	532.911	0.02545
398.267	0.000771876	533.183	0.01754
398.543	0.00211	533.455	0.01532
398.818	0.00126	533.728	0.01829
399.093	0.0014	534	0.01359
399.369	0.00119	534.272	0.01754
399.644	0.00161	534.544	0.01458
399.919	0.00112	534.816	0.01606
400.194	0.000210512	535.088	0.01137
400.469	0.00232	535.361	0.01903
400.745	0.00161	535.633	0.01878
401.02	0.00211	535.905	0.01557
401.295	0.00203	536.177	0.01631
401.57	0.00126	536.449	0.01211
401.845	0.000842046	536.721	0.02174
402.121	0.00232	536.993	0.0126
402.396	0.00196	537.265	0.00964
402.671	0.000631535	537.537	0.00568
402.946	0.000421023	537.809	0.01186
403.221	0.00218	538.082	0.00766
403.496	0.00147	538.354	0.01359
403.772	0.00126	538.626	0.01853
404.047	0.00147	538.898	0.01581
404.322	0.00112	539.17	0.00741
404.597	0.00126	539.442	0.0126
404.872	0.00196	539.714	0.01878
405.147	0.00189	539.986	0.01705
405.422	0.00133	540.258	0.01359
405.697	0.000842046	540.53	0.01829
405.972	0.00112	540.802	0.0215
406.248	0.00218	541.074	0.01235
406.523	0.000842046	541.346	0.01507
406.798	0.00147	541.618	0.02249
407.073	0.000842046	541.89	0.021
407.348	0.00168	542.162	0.01581
407.623	0.000912217	542.434	0.01927
407.898	0	542.706	0.01754
408.173	0.0014	542.978	0.01705
408.448	0.00168	543.25	0.01408
408.723	0.00112	543.521	0.0252
408.998	0.00182	543.793	0.01458
409.273	0.00133	544.065	0.0131
409.548	0.00105	544.337	0.01458
409.823	0.00112	544.609	0.01532
410.098	0.00211	544.881	0.01359
410.373	0.00105	545.153	0.01705
410.648	0.000771876	545.425	0.01532
410.923	0.00182	545.697	0.02619
411.198	0.000912217	545.969	0.02347
411.473	0.00147	546.24	0.02001
411.748	0.00182	546.512	0.01483
412.023	0.00203	546.784	0.01927
412.297	0.00239	547.056	0.02001
412.572	0.0014	547.328	0.02001
412.847	0.0026	547.6	0.01927
413.122	0.00246	547.871	0.02372
413.397	0.00147	548.143	0.02224
413.672	0.00182	548.415	0.0215
413.947	0.00105	548.687	0.02125
414.222	0.000210512	548.959	0.01507
414.497	0.00119	549.23	0.0168
414.771	0.00309	549.502	0.02595
415.046	0.00225	549.774	0.02199
415.321	0.00211	550.046	0.0173
415.596	0.00246	550.317	0.0173
415.871	0.00316	550.589	0.0215
416.146	0.00253	550.861	0.01779
416.42	0.00302	551.133	0.01754
416.695	0.00337	551.404	0.0126
416.97	0.00337	551.676	0.01779
417.245	0.00253	551.948	0.01977
417.52	0.00379	552.219	0.01532
417.794	0.00316	552.491	0.01754
418.069	0.00365	552.763	0.02323
418.344	0.00407	553.034	0.01853
418.619	0.00505	553.306	0.01631
418.893	0.00344	553.578	0.02693
419.168	0.004	553.849	0.02422
419.443	0.00428	554.121	0.02372
419.718	0.00491	554.393	0.02842
419.992	0.0047	554.664	0.02298
420.267	0.00477	554.936	0.02051
420.542	0.00554	555.208	0.02125
420.817	0.00589	555.479	0.02298
421.091	0.0047	555.751	0.02224
421.366	0.00625	556.022	0.02051
421.641	0.00639	556.294	0.02323
421.915	0.0054	556.566	0.03336
422.19	0.00589	556.837	0.02174
422.465	0.00674	557.109	0.02026
422.739	0.00575	557.38	0.02273
423.014	0.00625	557.652	0.0294
423.289	0.00779	557.923	0.02051
423.563	0.00765	558.195	0.0252
423.838	0.00695	558.466	0.03336
424.112	0.00744	558.738	0.02693
424.387	0.008	559.01	0.02891
424.662	0.00758	559.281	0.02471
424.936	0.00856	559.553	0.03978
425.211	0.01046	559.824	0.02891
425.485	0.00968	560.096	0.0257
425.76	0.00975	560.367	0.03509
426.035	0.01137	560.638	0.03706
426.309	0.01109	560.91	0.03064
426.584	0.01179	561.181	0.03583
426.858	0.0101	561.453	0.04176
427.133	0.01242	561.724	0.03064
427.407	0.01263	561.996	0.03533
427.682	0.0127	562.267	0.0341
427.956	0.01312	562.539	0.04028
428.231	0.01431	562.81	0.04324
428.505	0.01467	563.081	0.03459
428.78	0.01488	563.353	0.03879
429.054	0.016	563.624	0.04077
429.329	0.01586	563.896	0.03484
429.603	0.01488	564.167	0.03929
429.878	0.01733	564.438	0.04275
430.152	0.01663	564.71	0.04547
430.427	0.01726	564.981	0.04571
430.701	0.01845	565.252	0.05214
430.976	0.02028	565.524	0.04942
431.25	0.01979	565.795	0.04917
431.525	0.02035	566.066	0.04917
431.799	0.02014	566.338	0.04744
432.073	0.0214	566.609	0.05609
432.348	0.02042	566.88	0.0635
432.622	0.02168	567.152	0.05535
432.897	0.02463	567.423	0.05807
433.171	0.02309	567.694	0.05856
433.445	0.02267	567.966	0.06672
433.72	0.0254	568.237	0.06499
433.994	0.02561	568.508	0.06079
434.269	0.02547	568.779	0.064
434.543	0.02624	569.051	0.06622
434.817	0.02709	569.322	0.06425
435.092	0.02702	569.593	0.07363
435.366	0.02673	569.864	0.06177
435.64	0.02877	570.136	0.06301
435.915	0.02842	570.407	0.06029
436.189	0.02863	570.678	0.06845
436.463	0.02821	570.949	0.06573
436.737	0.03038	571.22	0.07116
437.012	0.03179	571.492	0.08821
437.286	0.03073	571.763	0.09217
437.56	0.03186	572.034	0.08228
437.835	0.03193	572.305	0.09538
438.109	0.03284	572.576	0.10773
438.383	0.03228	572.847	0.10156
438.657	0.03361	573.119	0.11169
438.932	0.03354	573.39	0.10996
439.206	0.0348	573.661	0.10773
439.48	0.03565	573.932	0.10823
439.754	0.03509	574.203	0.11737
440.029	0.03677	574.474	0.12429
440.303	0.03621	574.745	0.1233
440.577	0.03859	575.016	0.12083
440.851	0.0374	575.288	0.12503
441.125	0.03782	575.559	0.13541
441.399	0.0381	575.83	0.13343
441.674	0.03901	576.101	0.13689
441.948	0.03894	576.372	0.14579
442.222	0.04014	576.643	0.14529
442.496	0.04028	576.914	0.15098
442.77	0.03951	577.185	0.15444
443.044	0.04119	577.456	0.15666
443.319	0.04189	577.727	0.16728
443.593	0.0421	577.998	0.17198
443.867	0.04175	578.269	0.17198
444.141	0.04259	578.54	0.17939
444.415	0.04231	578.811	0.18137
444.689	0.04287	579.082	0.1747
444.963	0.04379	579.353	0.18458
445.237	0.04379	579.624	0.19496
445.511	0.04554	579.895	0.19916
445.785	0.04393	580.166	0.2046
446.059	0.04554	580.437	0.20608
446.333	0.044	580.708	0.2172
446.608	0.04379	580.979	0.21819
446.882	0.04547	581.25	0.22486
447.156	0.04666	581.521	0.23771
447.43	0.04673	581.792	0.23474
447.704	0.04603	582.062	0.24561
447.978	0.04708	582.333	0.24438
448.252	0.04687	582.604	0.25624
448.526	0.0468	582.875	0.26192
448.8	0.04793	583.146	0.2681
449.074	0.04793	583.417	0.27798
449.348	0.04842	583.688	0.27947
449.622	0.04933	583.959	0.28762
449.896	0.04919	584.229	0.28713
450.169	0.04968	584.5	0.29973
450.443	0.05059	584.771	0.31258
450.717	0.05361	585.042	0.31011
450.991	0.05235	585.313	0.31628
451.265	0.05438	585.584	0.32345
451.539	0.05368	585.854	0.32938
451.813	0.05607	586.125	0.34841
452.087	0.05747	586.396	0.35112
452.361	0.05824	586.667	0.35434
452.635	0.05964	586.938	0.35829
452.909	0.05986	587.208	0.36694
453.183	0.06189	587.479	0.38003
453.456	0.06287	587.75	0.39239
453.73	0.06603	588.021	0.40079
454.004	0.06708	588.291	0.40301
454.278	0.06828	588.562	0.41216
454.552	0.07263	588.833	0.40746
454.826	0.07501	589.104	0.42476
455.099	0.07536	589.374	0.43588
455.373	0.07943	589.645	0.4302
455.647	0.08266	589.916	0.43934
455.921	0.08498	590.186	0.45565
456.195	0.08764	590.457	0.46108
456.469	0.09298	590.728	0.47072
456.742	0.0941	590.998	0.46998
457.016	0.10006	591.269	0.48505
457.29	0.1028	591.54	0.48826
457.564	0.10792	591.81	0.49419
457.837	0.11368	591.943	0.48604
458.111	0.11803	592.215	0.49395
458.385	0.12378	592.487	0.50334
458.659	0.13136	592.759	0.50655
458.932	0.13627	593.032	0.51371
459.206	0.14518	593.304	0.52557
459.48	0.15213	593.576	0.53818
459.753	0.16132	593.848	0.54608
460.027	0.16799	594.12	0.55473
460.301	0.17858	594.392	0.54089
460.575	0.19023	594.664	0.5614
460.848	0.2023	594.936	0.57277
461.122	0.21191	595.208	0.57549
461.396	0.22679	595.48	0.57549
461.669	0.23704	595.752	0.58883
461.943	0.25086	596.024	0.59921
462.217	0.26756	596.296	0.60514
462.49	0.28447	596.568	0.61132
462.764	0.29829	596.84	0.62565
463.037	0.31724	597.112	0.62812
463.311	0.33331	597.384	0.63059
463.585	0.35078	597.656	0.64295
463.858	0.37127	597.928	0.65431
464.132	0.39043	598.2	0.65827
464.405	0.40987	598.472	0.66593
464.679	0.42895	598.744	0.68668
464.953	0.44678	599.016	0.68149
465.226	0.46734	599.288	0.68767
465.5	0.48769	599.56	0.69879
465.773	0.5081	599.832	0.70299
466.047	0.53189	600.104	0.6978
466.32	0.54614	600.376	0.7146
466.594	0.56571	600.648	0.72004
466.867	0.59027	600.92	0.73314
467.141	0.60789	601.192	0.7366
467.414	0.62908	601.463	0.74747
467.688	0.65301	601.735	0.74994
467.961	0.66837	602.007	0.75562
468.235	0.68753	602.279	0.75785
468.508	0.70662	602.551	0.77119
468.782	0.72598	602.823	0.78157
469.055	0.74311	603.095	0.78404
469.329	0.7636	603.366	0.77984
469.602	0.78345	603.638	0.80405
469.876	0.7991	603.91	0.79417
470.149	0.80822	604.182	0.80652
470.423	0.82829	604.454	0.80776
470.696	0.84408	604.725	0.8216
470.969	0.85383	604.997	0.82308
471.243	0.87011	605.269	0.8211
471.516	0.88681	605.541	0.83716
471.79	0.89383	605.812	0.84136
472.063	0.90759	606.084	0.84087
472.336	0.9219	606.356	0.85273
472.61	0.92793	606.628	0.851
472.883	0.94036	606.899	0.86237
473.157	0.94478	607.171	0.85915
473.43	0.95685	607.443	0.87003
473.703	0.96035	607.715	0.87126
473.977	0.97081	607.986	0.88337
474.25	0.97207	608.258	0.88411
474.523	0.97839	608.53	0.89177
474.797	0.98239	608.801	0.89301
475.07	0.98512	609.073	0.90635
475.343	0.98744	609.345	0.90808
475.617	0.99284	609.616	0.90091
475.89	0.99291	609.888	0.9108
476.163	1	610.16	0.91154
476.436	0.99446	610.431	0.91203
476.71	0.99958	610.703	0.93057
476.983	0.99453	610.974	0.92068
477.256	0.99004	611.246	0.92414
477.53	0.99354	611.518	0.93328
477.803	0.98667	611.789	0.93279
478.076	0.98421	612.061	0.92884
478.349	0.98302	612.332	0.93427
478.622	0.9727	612.604	0.93823
478.896	0.96948	612.875	0.93946
479.169	0.96667	613.147	0.94613
479.442	0.96498	613.419	0.94762
479.715	0.95418	613.69	0.94589
479.988	0.95039	613.962	0.95972
480.262	0.948	614.233	0.98221
480.535	0.93572	614.505	0.95478
480.808	0.93158	614.776	0.9575
481.081	0.92134	615.048	0.96022
481.354	0.91425	615.319	0.96812
481.627	0.91116	615.591	0.97158
481.901	0.90183	615.862	0.96763
482.174	0.89159	616.133	0.96343
482.447	0.88408	616.405	0.97826
482.72	0.87952	616.676	0.96714
482.993	0.8751	616.948	0.96837
483.266	0.86675	617.219	0.96467
483.539	0.85812	617.491	0.97257
483.812	0.84976	617.762	0.97455
484.085	0.84177	618.034	0.98369
484.359	0.83398	618.305	0.97578
484.632	0.82871	618.576	0.98147
484.905	0.81735	618.848	0.97405
485.178	0.8111	619.119	0.97826
485.451	0.8031	619.39	0.98369
485.724	0.79433	619.662	0.98937
485.997	0.78542	619.933	0.97653
486.27	0.78156	620.205	0.99555
486.543	0.77412	620.476	0.98616
486.816	0.76753	620.747	0.98419
487.089	0.75749	621.019	0.97554
487.362	0.75475	621.29	1
487.635	0.74984	621.561	0.98789
487.908	0.74423	621.832	0.98641
488.181	0.73588	622.104	0.99209
488.454	0.73048	622.375	0.9874
488.727	0.72795	622.646	0.99185
489	0.72177	622.918	0.98344
489.273	0.72023	623.189	0.98666
489.546	0.7177	623.46	0.97381
489.819	0.71384	623.731	0.98814
490.092	0.70563	624.003	0.9832
490.364	0.70809	624.274	0.97084
490.637	0.70613	624.545	0.98666
490.91	0.70163	624.816	0.98344
491.183	0.70353	625.087	0.98888
491.456	0.70416	625.359	0.97999
491.729	0.70276	625.63	0.99209
492.002	0.6996	625.901	0.99481
492.275	0.70409	626.172	0.98097
492.548	0.69918	626.443	0.97702
492.82	0.70339	626.715	0.98542
493.093	0.70199	626.986	0.98295
493.366	0.70683	627.257	0.97035
493.639	0.71209	627.528	0.97381
493.912	0.7116	627.799	0.97504
494.185	0.71553	628.07	0.98147
494.457	0.71918	628.341	0.97999
494.73	0.72697	628.612	0.9701
495.003	0.72851	628.884	0.96244
495.276	0.73181	629.155	0.95182
495.549	0.73504	629.426	0.95132
495.821	0.74184	629.697	0.96096
496.094	0.74893	629.968	0.97554
496.367	0.75384	630.239	0.95626
496.64	0.75924	630.51	0.96368
496.913	0.76409	630.781	0.95923
497.185	0.77026	631.052	0.95355
497.458	0.77833	631.323	0.93872
497.731	0.78521	631.594	0.95107
498.003	0.78984	631.865	0.94663
498.276	0.79601	632.136	0.94465
498.549	0.79973	632.407	0.9491
498.822	0.80465	632.678	0.95231
499.094	0.81608	632.949	0.95231
499.367	0.82226	633.22	0.94712
499.64	0.8297	633.491	0.9449
499.912	0.83454	633.762	0.93057
500.185	0.84317	634.033	0.93427
500.458	0.84906	634.304	0.93279
500.73	0.85524	634.575	0.93897
501.003	0.86913	634.846	0.92908
501.276	0.87222	635.117	0.9323
501.548	0.87692	635.388	0.93403
501.781	0.88267	635.659	0.93625
502.054	0.89531	635.929	0.93007
502.328	0.89348	636.2	0.92142
502.602	0.90464	636.471	0.93106
502.875	0.91229	636.742	0.92735
503.149	0.91285	637.013	0.92464
503.423	0.92408	637.284	0.91277
503.696	0.9285	637.555	0.91846
503.97	0.93229	637.826	0.93106
504.244	0.93474	638.096	0.92216
504.517	0.93446	638.367	0.91525
504.791	0.93825	638.638	0.90536
505.064	0.93804	638.909	0.90956
505.338	0.94435	639.18	0.90709
505.612	0.94583	639.45	0.90808
505.885	0.95411	639.721	0.9103
506.159	0.94358	639.992	0.90759
506.432	0.95046	640.263	0.88609
506.706	0.94646	640.534	0.89474
506.979	0.94639	640.804	0.90289
507.253	0.94471	641.075	0.89696
507.527	0.94337	641.346	0.90264
507.8	0.95249	641.617	0.89745
508.074	0.95341	641.887	0.89325
508.347	0.95656	642.158	0.89597
508.621	0.95755	642.429	0.88164
508.894	0.95249	642.699	0.89449
509.168	0.95404	642.97	0.88559
509.441	0.95102	643.241	0.87349
509.715	0.94899	643.512	0.88362
509.988	0.94457	643.782	0.88312
510.261	0.93944	644.053	0.88831
510.535	0.93586	644.324	0.87299
510.808	0.93551	644.594	0.87769
511.082	0.92885	644.865	0.88164
511.355	0.92288	645.136	0.87126
511.629	0.92162	645.406	0.86706
511.902	0.91488	645.677	0.86929
512.175	0.91116	645.947	0.86459
512.449	0.90422	646.218	0.86039
512.722	0.89811	646.489	0.86681
512.996	0.89236	646.759	0.86187
513.269	0.88773	647.03	0.86336
513.542	0.88064	647.3	0.85891
513.816	0.88113	647.571	0.85891
514.089	0.87159	647.841	0.85199
514.362	0.86541	648.112	0.85866
514.636	0.85952	648.383	0.84878
514.909	0.85117	648.653	0.85149
515.182	0.84591	648.924	0.84705
515.456	0.83503	649.194	0.84186
515.729	0.8365	649.465	0.84804
516.002	0.82787	649.735	0.85446
516.276	0.81931	650.006	0.84482
516.549	0.81264	650.276	0.8426
516.822	0.81075	650.547	0.85644
517.095	0.79622	650.817	0.84136
517.369	0.79194	651.088	0.84482
517.642	0.7817	651.358	0.85248
517.915	0.77637	651.629	0.83914
518.189	0.76717	651.899	0.83247
518.462	0.75917	652.169	0.83667
518.735	0.74963	652.44	0.83173
519.008	0.74472	652.71	0.82753
519.281	0.73756	652.981	0.84038
519.555	0.73244	653.251	0.83692
519.828	0.72121	653.521	0.83148
520.101	0.71251	653.792	0.83024
520.374	0.70802	654.062	0.82604
520.647	0.69686	654.333	0.82851
520.921	0.69195	654.603	0.83099
521.194	0.68725	654.873	0.83939
521.467	0.67862	655.144	0.83296
521.74	0.67209	655.414	0.82802
522.013	0.66374	655.684	0.82506
522.286	0.65385	655.955	0.82629
522.559	0.65062	656.225	0.82456
522.833	0.64592	656.495	0.83197
523.106	0.63862	656.766	0.83889
523.379	0.63175	657.036	0.82901
523.652	0.62403	657.306	0.82901
523.925	0.6161	657.577	0.8258
524.198	0.60845	657.847	0.82851
524.471	0.60206	658.117	0.83617
524.744	0.59912	658.387	0.81962
525.017	0.58887	658.658	0.83024
525.29	0.5822	658.928	0.82258
525.563	0.57947	659.198	0.8258
525.836	0.57329	659.468	0.83074
526.109	0.56691	659.739	0.82926
526.382	0.56003	660.009	0.82011
526.655	0.55631	660.279	0.82011
526.928	0.5507	660.549	0.83
527.201	0.54565	660.819	0.8174
527.474	0.53933	661.09	0.81418
527.747	0.53175	661.36	0.83024
528.02	0.52852	661.63	0.8253
528.293	0.52509	661.9	0.81888
528.566	0.52067	662.17	0.81171
528.839	0.51295	662.44	0.82456
529.112	0.51105	662.71	0.82036
529.385	0.50221	662.981	0.82456
529.658	0.49758	663.251	0.8211
529.931	0.4954	663.521	0.82333
530.204	0.49351	663.791	0.82184
530.477	0.48986	664.061	0.81196
530.75	0.4853	664.331	0.82407
531.023	0.48137	664.601	0.81616
531.296	0.47919	664.871	0.8211
531.568	0.47428	665.141	0.81492
531.841	0.46888	665.411	0.82036
532.114	0.46502	665.681	0.81295
532.387	0.46193	665.951	0.82209
532.66	0.45842	666.222	0.81097
532.933	0.45667	666.492	0.80776
533.206	0.45309	666.762	0.81147
533.478	0.45106	667.032	0.81171
533.751	0.44607	667.302	0.81122
534.024	0.44783	667.572	0.80875
534.297	0.44404	667.842	0.79936
534.57	0.44123	668.112	0.80628
534.842	0.43625	668.382	0.80726
535.115	0.43688	668.652	0.80578
535.388	0.43344	668.921	0.80677
535.661	0.42811	669.191	0.80924
535.933	0.43148	669.461	0.80059
536.206	0.42748	669.731	0.81048
536.479	0.42474	670.001	0.8001
536.752	0.42172	670.271	0.80035
537.024	0.42116	670.541	0.80974
537.297	0.41969	670.811	0.80751
537.57	0.41618	671.081	0.80381
537.843	0.40937	671.351	0.80158
538.115	0.41274	671.621	0.80603
538.388	0.41036	671.891	0.79639
538.661	0.40601	672.16	0.79639
538.933	0.40959	672.43	0.79466
539.206	0.40502	672.7	0.80875
539.479	0.40011	672.97	0.8001
539.751	0.40025	673.24	0.79738
540.024	0.40124	673.51	0.80381
540.297	0.39759	673.779	0.79466
540.569	0.39548	674.049	0.78453
540.842	0.39492	674.319	0.78774
541.115	0.38945	674.589	0.80356
541.387	0.39085	674.859	0.78478
541.66	0.38706	675.128	0.78972
541.932	0.38517	675.398	0.79417
542.205	0.38215	675.668	0.80084
542.478	0.38082	675.938	0.79516
542.75	0.37913	676.207	0.787
543.023	0.37801	676.477	0.78898
543.295	0.37289	676.747	0.79046
543.568	0.37008	677.017	0.78008
543.84	0.37036	677.286	0.78132
544.113	0.36861	677.556	0.77489
544.385	0.36362	677.826	0.76872
544.658	0.36145	678.096	0.77984
544.931	0.3599	678.365	0.77193
545.203	0.36061	678.635	0.77292
545.476	0.35626	678.905	0.78033
545.748	0.35485	679.174	0.77564
546.021	0.34917	679.444	0.7786
546.293	0.34903	679.714	0.77045
546.565	0.34433	679.983	0.77144
546.838	0.34341	680.253	0.77712
547.11	0.34012	680.522	0.77564
547.383	0.33857	680.792	0.77984
547.655	0.3364	681.062	0.77934
547.928	0.33429	681.331	0.77218
548.2	0.3305	681.601	0.76971
548.473	0.32405	681.87	0.77242
548.745	0.32426	682.14	0.77465
549.017	0.32026	682.41	0.76205
549.29	0.3164	682.679	0.77415
549.562	0.31471	682.949	0.76625
549.835	0.31212	683.218	0.76476
550.107	0.3131	683.488	0.76056
550.379	0.30854	683.757	0.76921
550.652	0.30545	684.027	0.75537
550.924	0.30328	684.296	0.75315
551.196	0.29998	684.566	0.76032
551.469	0.2971	684.835	0.75216
551.741	0.29303	685.105	0.75612
552.013	0.29184	685.374	0.75191
552.286	0.28924	685.644	0.75019
552.558	0.28609	685.913	0.76081
552.83	0.28307	686.183	0.76328
553.103	0.279	686.452	0.75241
553.375	0.2757	686.722	0.7492
553.647	0.27324	686.991	0.74524
553.919	0.27345	687.261	0.74598
554.192	0.26875	687.53	0.7534
554.464	0.26581	687.799	0.7366
554.736	0.26637	688.069	0.73412
555.008	0.25998	688.338	0.74747
555.281	0.25823	688.608	0.73956
555.553	0.25444	688.877	0.73709
555.825	0.25107	689.146	0.72597
556.097	0.24988	689.416	0.73832
556.37	0.24812	689.685	0.73388
556.642	0.24307	689.955	0.72523
556.914	0.23984	690.224	0.72325
557.186	0.24019	690.493	0.72276
557.458	0.23598	690.763	0.72375
557.731	0.23325	691.032	0.70917
558.003	0.22988	691.301	0.71782
558.275	0.22735	691.571	0.71164
558.547	0.22721	691.84	0.70917
558.819	0.22181	692.109	0.7062
559.091	0.21851	692.378	0.70768
559.363	0.21816	692.648	0.7025
559.635	0.21613	692.917	0.70447
559.908	0.21206	693.186	0.70744
560.18	0.2103	693.455	0.70225
560.452	0.20953	693.725	0.68891
560.724	0.20553	693.994	0.6936
560.996	0.20413	694.263	0.70472
561.268	0.2009	694.532	0.69879
561.54	0.19655	694.802	0.68792
561.812	0.19606	695.071	0.68372
562.084	0.19276	695.34	0.6768
562.356	0.19107	695.609	0.67556
562.628	0.18616	695.878	0.67482
562.9	0.18686	696.148	0.67087
563.172	0.18392	696.417	0.67581
563.444	0.18195	696.686	0.66914
563.716	0.18076	696.955	0.67161
563.988	0.17795	697.224	0.66321
564.26	0.1729	697.493	0.65481
564.532	0.17164	697.763	0.66469
564.804	0.17009	698.032	0.65678
565.076	0.16925	698.301	0.64393
565.348	0.16806	698.57	0.65234
565.62	0.16602	698.839	0.64715
565.892	0.16301	699.108	0.63677
566.164	0.16069	699.377	0.6385
566.436	0.16041	699.646	0.6511
566.708	0.16013	699.915	0.63998
566.98	0.15746	700.184	0.63108
567.252	0.15564	700.453	0.63726
567.524	0.15402	700.723	0.62985
567.796	0.15094	700.992	0.62688
568.067	0.15129	701.261	0.62219
568.339	0.14652	701.53	0.61922
568.611	0.14841	701.799	0.61379
568.883	0.1442	702.068	0.60959
569.155	0.14357	702.337	0.60687
569.427	0.14132	702.606	0.6081
569.699	0.14097	702.875	0.60119
569.971	0.14273	703.144	0.61058
570.242	0.13796	703.413	0.60415
570.514	0.13662	703.682	0.59872
570.786	0.13803	703.951	0.58512
571.058	0.13599	704.219	0.59624
571.33	0.13396	704.488	0.58142
571.601	0.1329	704.757	0.58364
571.873	0.13206	705.026	0.58883
572.145	0.13045	705.295	0.58142
572.417	0.12982	705.564	0.57549
572.688	0.12883	705.833	0.56832
572.96	0.12827	706.102	0.57129
573.232	0.12561	706.371	0.5698
573.504	0.12357	706.64	0.56659
573.775	0.12357	706.909	0.57302
574.047	0.12329	707.177	0.56239
574.319	0.12041	707.446	0.55374
574.591	0.11992	707.715	0.54213
574.862	0.12062	707.984	0.54608
575.134	0.11859	708.253	0.54608
575.406	0.11747	708.522	0.52903
575.677	0.11662	708.79	0.53126
575.949	0.11592	709.059	0.53571
576.221	0.1148	709.328	0.53323
576.492	0.11255	709.597	0.51594
576.764	0.11213	709.866	0.51544
577.036	0.11361	710.134	0.50482
577.307	0.10912	710.403	0.49765
577.579	0.11136	710.672	0.4937
577.851	0.10947	710.941	0.49246
578.122	0.10771	711.209	0.49642
578.394	0.10764	711.478	0.49889
578.665	0.10617	711.747	0.49493
578.937	0.10603	712.016	0.49049
579.209	0.10575	712.284	0.49197
579.48	0.10441	712.553	0.49073
579.752	0.10406	712.822	0.48604
580.023	0.10259	713.09	0.48332
580.295	0.10448	713.359	0.48011
580.566	0.10217	713.628	0.47443
580.838	0.10069	713.896	0.46182
581.109	0.10034	714.165	0.46948
581.381	0.09978	714.434	0.47418
581.653	0.09831	714.702	0.46059
581.924	0.09782	714.971	0.45639
582.196	0.09922	715.24	0.46158
582.467	0.09789	715.508	0.45392
582.739	0.09726	715.777	0.45095
583.01	0.09705	716.046	0.44206
583.281	0.09599	716.314	0.44749
583.553	0.09669	716.583	0.43415
583.824	0.09599	716.851	0.4339
584.096	0.09522	717.12	0.43538
584.367	0.09368	717.389	0.43143
584.639	0.09347	717.657	0.42155
584.91	0.0915	717.926	0.42254
585.182	0.0927	718.194	0.42847
585.453	0.09164	718.463	0.41611
585.724	0.0908	718.731	0.41092
585.996	0.08996	719	0.39783
586.267	0.0901	719.268	0.40203
586.539	0.09038	719.537	0.39906
586.81	0.08891	719.805	0.40079
587.081	0.08884	720.074	0.4003
587.353	0.08905	720.342	0.3919
587.624	0.08856	720.611	0.37559
587.895	0.08701	720.879	0.38522
588.167	0.08659	721.148	0.38448
588.438	0.0868	721.416	0.38102
588.709	0.08512	721.685	0.37583
588.981	0.08526	721.953	0.37929
589.252	0.08484	722.221	0.37386
589.523	0.08463	722.49	0.36397
589.795	0.08308	722.758	0.37139
590.066	0.08231	723.027	0.36669
590.337	0.08231	723.295	0.35458
590.608	0.08035	723.564	0.35335
590.88	0.08175	723.832	0.36051
591.151	0.08119	724.1	0.35384
591.422	0.07943	724.369	0.34519
591.693	0.08112	724.637	0.33877
591.965	0.07943	724.905	0.35088
592.236	0.07943	725.174	0.33828
592.507	0.07915	725.442	0.33482
592.778	0.07901	725.71	0.33902
593.05	0.07726	725.979	0.33309
593.321	0.07733	726.247	0.32246
593.592	0.07733	726.515	0.32296
593.863	0.07719	726.784	0.32098
594.134	0.07543	727.052	0.31801
594.406	0.07494	727.32	0.31925
594.677	0.07529	727.588	0.32048
594.948	0.07501	727.857	0.32394
595.219	0.07452	728.125	0.30442
595.49	0.07291	728.393	0.31085
595.761	0.07305	728.662	0.30591
596.032	0.07256	728.93	0.30096
596.304	0.07192	729.198	0.31109
596.575	0.0727	729.466	0.2975
596.846	0.07059	729.734	0.29775
597.117	0.07073	730.003	0.29479
597.388	0.07066	730.271	0.29232
597.659	0.07164	730.539	0.2849
597.93	0.06975	730.807	0.28861
598.201	0.06743	731.075	0.28391
598.472	0.06954	731.344	0.28045
598.743	0.06835	731.612	0.27131
599.014	0.06729	731.88	0.2812
599.285	0.0675	732.148	0.28095
599.556	0.06687	732.416	0.26835
599.827	0.06533	732.684	0.26637
600.098	0.06505	732.952	0.26909
600.369	0.06526	733.221	0.26785
600.64	0.06477	733.489	0.26884
600.911	0.06329	733.757	0.2681
601.182	0.06645	734.025	0.26118
601.453	0.06378	734.293	0.26588
601.724	0.06386	734.561	0.25723
601.995	0.06266	734.829	0.26983
602.266	0.0628	735.097	0.25229
602.537	0.06189	735.365	0.25402
602.808	0.06196	735.633	0.2597
603.079	0.06231	735.901	0.26761
603.35	0.06007	736.169	0.2466
603.621	0.06105	736.437	0.24537
603.892	0.05922	736.705	0.24685
604.163	0.05712	736.973	0.25006
604.434	0.05901	737.241	0.24117
604.705	0.05873	737.509	0.24141
604.975	0.05845	737.777	0.24339
605.246	0.06007	738.045	0.24339
605.517	0.05719	738.313	0.23153
605.788	0.05635	738.581	0.23721
606.059	0.05712	738.849	0.23252
606.33	0.05607	739.117	0.22733
606.601	0.05565	739.385	0.23499
606.871	0.05579	739.653	0.23375
607.142	0.05501	739.921	0.22535
607.413	0.05565	740.189	0.22609
607.684	0.05529	740.457	0.2298
607.955	0.05396	740.725	0.2298
608.225	0.05459	740.993	0.22955
608.496	0.05333	741.26	0.22165
608.767	0.0541	741.528	0.2256
609.038	0.05228	741.796	0.22189
609.309	0.0534	742.064	0.2298
609.579	0.05193	742.332	0.22412
609.85	0.05186	742.6	0.2214
610.121	0.05242	742.868	0.21201
610.392	0.05073	743.135	0.21868
610.662	0.05059	743.403	0.21176
610.933	0.05059	743.671	0.21473
611.204	0.05094	743.939	0.20682
611.474	0.04989	744.207	0.21226
611.745	0.05024	744.474	0.21893
612.016	0.04884	744.742	0.20781
612.286	0.04842	745.01	0.21275
612.557	0.04793	745.278	0.20534
612.828	0.04793	745.546	0.21695
613.098	0.04786	745.813	0.20904
613.369	0.04779	746.081	0.20509
613.64	0.04673	746.349	0.20138
613.91	0.04687	746.617	0.20336
614.181	0.04582	746.884	0.21547
614.452	0.04652	747.152	0.20138
614.722	0.04638	747.42	0.19101
614.993	0.04596	747.687	0.19644
615.263	0.04715	747.955	0.1999
615.534	0.04617	748.223	0.19051
615.805	0.04589	748.49	0.19249
616.075	0.04456	748.758	0.20608
616.346	0.04456	749.026	0.19718
616.616	0.04463	749.293	0.1826
616.887	0.04428	749.561	0.19718
617.157	0.04414	749.829	0.19595
617.428	0.04435	750.096	0.19447
617.699	0.0454	750.364	0.18804
617.969	0.04386	750.632	0.19076
618.24	0.04372	750.899	0.18755
618.51	0.04407	751.167	0.18557
618.781	0.04252	751.434	0.19274
619.051	0.04301	751.702	0.18977
619.322	0.0433	751.97	0.18013
619.592	0.04259	752.237	0.1873
619.863	0.04231	752.505	0.18458
620.133	0.04266	752.772	0.18335
620.403	0.04105	753.04	0.18755
620.674	0.04161	753.307	0.18211
620.944	0.04035	753.575	0.18038
621.215	0.04175	753.842	0.18211
621.485	0.0414	754.11	0.1789
621.756	0.04133	754.377	0.17964
622.026	0.04014	754.645	0.18013
622.296	0.04063	754.912	0.17717
622.567	0.04105	755.18	0.17346
622.837	0.03972	755.447	0.17371
623.108	0.04056	755.715	0.17494
623.378	0.04049	755.982	0.17
623.648	0.03958	756.25	0.1705
623.919	0.03923	756.517	0.17173
624.189	0.04014	756.785	0.17124
624.459	0.03937	757.052	0.16951
624.73	0.03937	757.319	0.1705
625	0.03993	757.587	0.16728
625.27	0.03859	757.854	0.16383
625.541	0.03965	758.122	0.1663
625.811	0.03916	758.389	0.16457
626.081	0.03845	758.656	0.16407
626.352	0.03733	758.924	0.16555
626.622	0.0393	759.191	0.15839
626.892	0.03803	759.458	0.1621
627.163	0.03726	759.726	0.15987
627.433	0.03859	759.993	0.15542
627.703	0.03628	760.261	0.15246
627.973	0.03768	760.528	0.15394
628.244	0.03803	760.795	0.16061
628.514	0.03705	761.062	0.15369
628.784	0.03733	761.33	0.15023
629.054	0.03852	761.597	0.15493
629.324	0.03712	761.864	0.16037
629.595	0.03656	762.132	0.14505
629.865	0.03586	762.399	0.14999
630.135	0.03614	762.666	0.15295
630.405	0.03691	762.933	0.14257
630.675	0.03642	763.201	0.14356
630.946	0.03614	763.468	0.14875
631.216	0.03677	763.735	0.15122
631.486	0.03635	764.002	0.13541
631.756	0.03635	764.27	0.14851
632.026	0.03642	764.537	0.1443
632.296	0.03558	764.804	0.13986
632.567	0.03628	765.071	0.13516
632.837	0.03628	765.338	0.14579
633.107	0.03509	765.606	0.14085
633.377	0.03621	765.873	0.13714
633.647	0.0348	766.14	0.13516
633.917	0.03494	766.407	0.1406
634.187	0.03403	766.674	0.13664
634.457	0.03431	766.941	0.13071
634.727	0.03431	767.209	0.13664
634.997	0.03452	767.476	0.13121
635.267	0.03403	767.743	0.12256
635.537	0.0334	768.01	0.128
635.807	0.0353	768.277	0.1364
636.077	0.03431	768.544	0.12602
636.348	0.0348	768.811	0.13022
636.618	0.0334	769.078	0.128
636.888	0.0334	769.345	0.1275
637.158	0.03509	769.612	0.13615
637.428	0.03494	769.88	0.12973
637.698	0.03431	770.147	0.12824
637.967	0.03361	770.414	0.12898
638.237	0.03347	770.681	0.12973
638.507	0.03354	770.948	0.13071
638.777	0.03459	771.215	0.12651
639.047	0.03291	771.482	0.12231
639.317	0.03333	771.749	0.12528
639.587	0.03319	772.016	0.1233
639.857	0.03298	772.283	0.12676
640.127	0.03298	772.55	0.12231
640.397	0.03235	772.817	0.11959
640.667	0.03263	773.084	0.11465
640.937	0.0327	773.351	0.11688
641.207	0.03165	773.618	0.12256
641.477	0.03179	773.884	0.12034
641.746	0.03298	774.151	0.1107
642.016	0.03249	774.418	0.11737
642.286	0.03165	774.685	0.1149
642.556	0.03284	774.952	0.11391
642.826	0.03172	775.219	0.11935
643.096	0.03095	775.486	0.11317
643.366	0.03347	775.753	0.10946
643.635	0.03221	776.02	0.10798
643.905	0.03073	776.287	0.11811
644.175	0.03088	776.553	0.11465
644.445	0.03165	776.82	0.10452
644.715	0.03214	777.087	0.10798
644.984	0.03228	777.354	0.10823
645.254	0.03277	777.621	0.106
645.524	0.0313	777.888	0.10329
645.794	0.03066	778.155	0.10798
646.063	0.03207	778.421	0.11021
646.333	0.0313	778.688	0.10427
646.603	0.02975	778.955	0.10675
646.873	0.03116	779.222	0.10971
647.142	0.03221	779.489	0.10922
647.412	0.03137	779.755	0.0939
647.682	0.03059	780.022	0.10106
647.951	0.03095	780.289	0.10477
648.221	0.03151	780.556	0.1023
648.491	0.03109	780.822	0.10378
648.761	0.02968	781.089	0.10304
649.03	0.03038	781.356	0.09365
649.3	0.03031	781.622	0.09365
649.57	0.03045	781.889	0.09513
649.839	0.03003	782.156	0.09859
650.109	0.02982	782.423	0.10032
650.379	0.02947	782.689	0.09686
650.648	0.02793	782.956	0.10353
650.918	0.03038	783.223	0.09711
651.187	0.03073	783.489	0.08945
651.457	0.02912	783.756	0.09884
651.727	0.02898	784.023	0.09464
651.996	0.02989	784.289	0.09587
652.266	0.02968	784.556	0.09958
652.535	0.0287	784.823	0.09736
652.805	0.0294	785.089	0.09044
653.074	0.02842	785.356	0.0892
653.344	0.02884	785.622	0.09365
653.614	0.02856	785.889	0.09217
653.883	0.0287	786.156	0.08821
654.153	0.02954	786.422	0.08673
654.422	0.02835	786.689	0.08278
654.692	0.02779	786.955	0.08723
654.961	0.02821	787.222	0.08154
655.231	0.02716	787.488	0.09093
655.5	0.02863	787.755	0.07882
655.77	0.02926	788.021	0.07808
656.039	0.02912	788.288	0.08401
656.309	0.02807	788.555	0.08031
656.578	0.02779	788.821	0.08352
656.848	0.02814	789.088	0.08377
657.117	0.02758	789.354	0.0808
657.387	0.02772	789.621	0.0855
657.656	0.02702	789.887	0.07833
657.925	0.028	790.153	0.08648
658.195	0.02779	790.42	0.08401
658.464	0.02786	790.686	0.07265
658.734	0.02673	790.953	0.08129
659.003	0.02688	791.219	0.08624
659.272	0.02716	791.486	0.07462
659.542	0.02695	791.752	0.07314
659.811	0.02659	792.019	0.08426
660.081	0.02709	792.285	0.07882
660.35	0.02772	792.551	0.07462
660.619	0.02575	792.818	0.07339
660.889	0.02695	793.084	0.07635
661.158	0.02702	793.351	0.06993
661.427	0.0261	793.617	0.06943
661.697	0.02681	793.883	0.07413
661.966	0.02638	794.15	0.06869
662.235	0.02561	794.416	0.06968
662.505	0.02596	794.682	0.07215
662.774	0.02526	794.949	0.08055
663.043	0.0254	795.215	0.07536
663.312	0.02477	795.481	0.06474
663.582	0.02596	795.748	0.07191
663.851	0.02603	796.014	0.06746
664.12	0.02442	796.28	0.06326
664.389	0.02645	796.546	0.06425
664.659	0.02561	796.813	0.06869
664.928	0.02491	797.079	0.06573
665.197	0.02484	797.345	0.06573
665.466	0.02456	797.612	0.06696
665.736	0.02589	797.878	0.06622
666.005	0.02533	798.144	0.06054
666.274	0.02512	798.41	0.06474
666.543	0.02477	798.677	0.06499
666.812	0.02526	798.943	0.06696
667.082	0.02386	799.209	0.06573
667.351	0.02512	799.475	0.06696
667.62	0.02526	799.741	0.07191
667.889	0.02393	800.008	0.05411
668.158	0.02421	800.274	0.06425
668.427	0.0247	800.54	0.0598
668.697	0.02351	800.806	0.06474
668.966	0.02372	801.072	0.06252
669.235	0.0233	801.338	0.05807
669.504	0.02407	801.605	0.05486
669.773	0.02414	801.871	0.05807
670.042	0.02316	802.137	0.05782
670.311	0.024	802.403	0.05362
670.58	0.02393	802.669	0.04942
670.849	0.02358	802.935	0.05634
671.118	0.02344	803.201	0.0551
671.387	0.02224	803.467	0.04967
671.657	0.02252	803.733	0.05856
671.926	0.02316	803.999	0.05757
672.195	0.02316	804.265	0.05313
672.464	0.02358	804.532	0.04645
672.733	0.02224	804.798	0.05238
673.002	0.02372	805.064	0.05387
673.271	0.02267	805.33	0.04967
673.54	0.02175	805.596	0.04176
673.809	0.0221	805.862	0.04843
674.078	0.02288	806.128	0.04398
674.347	0.02189	806.394	0.04201
674.616	0.02217	806.66	0.04769
674.885	0.02196	806.926	0.04744
675.154	0.02323	807.192	0.03904
675.423	0.02267	807.458	0.04275
675.691	0.02217	807.724	0.04695
675.96	0.02224	807.99	0.04818
676.229	0.02245	808.256	0.03954
676.498	0.02126	808.521	0.04448
676.767	0.02274	808.787	0.04374
677.036	0.02175	809.053	0.04299
677.305	0.02084	809.319	0.04077
677.574	0.02217	809.585	0.04571
677.843	0.02126	809.851	0.03904
678.112	0.02245	810.117	0.03855
678.38	0.02105	810.383	0.04275
678.649	0.02112	810.649	0.04201
678.918	0.02098	810.915	0.0383
679.187	0.02203	811.18	0.04324
679.456	0.02203	811.446	0.03978
679.725	0.0207	811.712	0.03954
679.994	0.02161	811.978	0.03657
680.262	0.02161	812.244	0.04176
680.531	0.02168	812.51	0.03706
680.8	0.02084	812.775	0.03756
681.069	0.02063	813.041	0.03212
681.338	0.02042	813.307	0.04349
681.606	0.02056	813.573	0.03188
681.875	0.02077	813.839	0.03385
682.144	0.02161	814.104	0.04374
682.413	0.02014	814.37	0.03212
682.681	0.02056	814.636	0.03212
682.95	0.02014	814.902	0.03311
683.219	0.02	815.167	0.03608
683.488	0.02042	815.433	0.03064
683.756	0.01958	815.699	0.0341
684.025	0.02035	815.965	0.03904
684.294	0.01951	816.23	0.0294
684.562	0.01965	816.496	0.03163
684.831	0.01881	816.762	0.03657
685.1	0.01944	817.028	0.03262
685.368	0.02112	817.293	0.02743
685.637	0.0193	817.559	0.03188
685.906	0.01881	817.825	0.03484
686.174	0.01895	818.09	0.02743
686.443	0.01888	818.356	0.02471
686.712	0.01881	818.622	0.02866
686.98	0.01895	818.887	0.03138
687.249	0.01986	819.153	0.02817
687.518	0.01874	819.418	0.02743
687.786	0.01838	819.684	0.03706
688.055	0.0181	819.95	0.02767
688.323	0.01831	820.215	0.02298
688.592	0.0186	820.481	0.03163
688.861	0.01853	820.746	0.03212
689.129	0.01824	821.012	0.02001
689.398	0.01796	821.278	0.02866
689.666	0.0193	821.543	0.02817
689.935	0.01944	821.809	0.02026
690.203	0.01726	822.074	0.02372
690.472	0.0186	822.34	0.03237
690.74	0.01775	822.605	0.02644
691.009	0.0181	822.871	0.01804
691.277	0.01754	823.136	0.02224
691.546	0.01817	823.402	0.02916
691.814	0.01881	823.667	0.02001
692.083	0.01719	823.933	0.02224
692.351	0.01691	824.198	0.03188
692.62	0.01845	824.464	0.02693
692.888	0.01796	824.729	0.02125
693.157	0.01698	824.995	0.02298
693.425	0.01628	825.26	0.02372
693.694	0.01677	825.526	0.02595
693.962	0.01761	825.791	0.02125
694.231	0.01726	826.057	0.02743
694.499	0.01628	826.322	0.0252
694.767	0.01607	826.587	0.01927
695.036	0.0174	826.853	0.02619
695.304	0.01642	827.118	0.02619
695.573	0.01691	827.384	0.03484
695.841	0.0167	827.649	0.0173
696.109	0.01719	827.914	0.02422
696.378	0.01635	828.18	0.02076
696.646	0.01656	828.445	0.01606
696.914	0.01628	828.71	0.02224
697.183	0.01656	828.976	0.02199
697.451	0.01628	829.241	0.0215
697.72	0.01579	829.506	0.0215
697.988	0.0167	829.772	0.021
698.256	0.01565	830.037	0.02372
698.524	0.01684	830.302	0.02323
698.793	0.01656	830.568	0.01878
699.061	0.01586	830.833	0.01903
699.329	0.01509	831.098	0.01507
699.598	0.01572	831.364	0.0215
699.866	0.01565	831.629	0.01927
700.134	0.01509	831.894	0.01507
700.402	0.01551	832.159	0.01507
700.671	0.01537	832.425	0.01878
700.939	0.016	832.69	0.02026
701.207	0.01523	832.955	0.01112
701.475	0.01558	833.22	0.02422
701.744	0.01509	833.485	0.02174
702.012	0.01495	833.751	0.01557
702.28	0.01586	834.016	0.01705
702.548	0.01453	834.281	0.01408
702.816	0.01453	834.546	0.01606
703.085	0.01523	834.811	0.02298
703.353	0.01509	835.077	0.01779
703.621	0.01467	835.342	0.01705
703.889	0.01488	835.607	0.00865
704.157	0.01431	835.872	0.01458
704.425	0.01403	836.137	0.02397
704.694	0.01389	836.402	0.01581
704.962	0.01319	836.667	0.01656
705.23	0.01396	836.933	0.01927
705.498	0.01481	837.198	0.02051
705.766	0.01347	837.463	0.01384
706.034	0.01354	837.728	0.01433
706.302	0.01417	837.993	0.01853
706.57	0.01354	838.258	0.01705
706.839	0.01396	838.523	0.00741
707.107	0.01403	838.788	0.01952
707.375	0.01424	839.053	0.01705
707.643	0.01396	839.318	0.01384
707.911	0.0134	839.583	0.01211
708.179	0.01312	839.848	0.01804
708.447	0.01277	840.113	0.01532
708.715	0.0134	840.378	0.01063
708.983	0.01361	840.643	0.01137
709.251	0.01305	840.908	0.02026
709.519	0.0127	841.173	0.01285
709.787	0.01347	841.438	0.01804
710.055	0.01354	841.703	0.02347
710.323	0.01319	841.968	0.02125
710.591	0.01319	842.233	0.01408
710.859	0.0141	842.498	0.01285
711.127	0.01354	842.763	0.01483
711.395	0.01263	843.028	0.0131
711.663	0.01305	843.293	0.01013
711.931	0.01333	843.558	0.01779
712.199	0.01354	843.823	0.02076
712.467	0.01298	844.088	0.02397
712.734	0.01326	844.353	0.01656
713.002	0.01319	844.618	0.0168
713.27	0.01235	844.882	0.00741
713.538	0.01228	845.147	0.01458
713.806	0.012	845.412	0.01285
714.074	0.0134	845.677	0.01384
714.342	0.01249	845.942	0.0131
714.61	0.01109	846.207	0.01903
714.878	0.01228	846.472	0.01458
715.145	0.01235
715.413	0.01123
715.681	0.01277
715.949	0.01207
716.217	0.01158
716.485	0.01151
716.752	0.01186
717.02	0.01158
717.288	0.01207
717.556	0.01256
717.824	0.01032
718.091	0.01088
718.359	0.01186
718.627	0.01151
718.895	0.0113
719.162	0.01067
719.43	0.01137
719.698	0.01137
719.966	0.01095
720.233	0.01116
720.501	0.01081
720.769	0.0113
721.036	0.01109
721.304	0.01172
721.572	0.01116
721.839	0.01116
722.107	0.00982
722.375	0.01116
722.642	0.0113
722.91	0.01116
723.178	0.01144
723.445	0.01179
723.713	0.01123
723.98	0.01067
724.248	0.01039
724.516	0.01088
724.783	0.01003
725.051	0.01039
725.318	0.01032
725.586	0.01024
725.854	0.01067
726.121	0.01039
726.389	0.01067
726.656	0.00989
726.924	0.01024
727.191	0.01074
727.459	0.00989
727.726	0.0101
727.994	0.00926
728.261	0.01039
728.529	0.00947
728.796	0.00933
729.064	0.00884
729.331	0.01003
729.599	0.00996
729.866	0.00954
730.133	0.00842
730.401	0.00961
730.668	0.00877
730.936	0.0106
731.203	0.00905
731.471	0.01003
731.738	0.00926
732.005	0.00926
732.273	0.0094
732.54	0.00884
732.807	0.00919
733.075	0.00877
733.342	0.00926
733.609	0.00835
733.877	0.00947
734.144	0.00898
734.411	0.00905
734.679	0.00954
734.946	0.00786
735.213	0.00842
735.481	0.00947
735.748	0.00842
736.015	0.00849
736.282	0.00884
736.55	0.00821
736.817	0.00849
737.084	0.00849
737.351	0.00842
737.619	0.00695
737.886	0.00814
738.153	0.00828
738.42	0.0087
738.688	0.00821
738.955	0.00744
739.222	0.00716
739.489	0.00758
739.756	0.00842
740.023	0.00702
740.291	0.00709
740.558	0.00793
740.825	0.00751
741.092	0.00667
741.359	0.00723
741.626	0.00807
741.893	0.00765
742.161	0.00723
742.428	0.00786
742.695	0.00688
742.962	0.00716
743.229	0.00709
743.496	0.00653
743.763	0.00751
744.03	0.0073
744.297	0.00744
744.564	0.0066
744.831	0.00779
745.098	0.00618
745.365	0.00751
745.632	0.00575
745.899	0.00723
746.166	0.0073
746.433	0.00751
746.7	0.00625
746.967	0.00625
747.234	0.00695
747.501	0.00723
747.768	0.00681
748.035	0.0066
748.302	0.00695
748.569	0.00646
748.836	0.00632
749.103	0.0066
749.37	0.00646
749.636	0.00568
749.903	0.00653
750.17	0.00582
750.437	0.00582
750.704	0.00533
750.971	0.00639
751.238	0.000491194
751.505	0.00526
751.771	0.00477
752.038	0.00575
752.305	0.00526
752.572	0.00589
752.839	0.00505
753.106	0.00533
753.372	0.00554
753.639	0.00653
753.906	0.0047
754.173	0.00449
754.439	0.00547
754.706	0.00477
754.973	0.00477
755.24	0.0054
755.506	0.00456
755.773	0.00463
756.04	0.00442
756.307	0.00463
756.573	0.00554
756.84	0.00386
757.107	0.00519
757.373	0.00547
757.64	0.00456
757.907	0.00491
758.173	0.00428
758.44	0.00463
758.707	0.00435
758.973	0.00477
759.24	0.00463
759.507	0.00386
759.773	0.004
760.04	0.00414
760.306	0.00428
760.573	0.00337
760.84	0.00372
761.106	0.00407
761.373	0.00358
761.639	0.00449
761.906	0.00421
762.172	0.00428
762.439	0.00288
762.705	0.00435
762.972	0.0047
763.239	0.00351
763.505	0.00393
763.772	0.00281
764.038	0.0033
764.305	0.00414
764.571	0.0026
764.837	0.00463
765.104	0.00421
765.37	0.00435
765.637	0.00309
765.903	0.004
766.17	0.00302
766.436	0.00337
766.703	0.00526
766.969	0.00365
767.235	0.00323

## Sheet: Figure 6e ii
E		F
390.006	7.01705e-05	631.815	0.0026
390.281	0.00168	632.087	0.00357
390.557	0.0014	632.36	0.00471
390.832	0.00246	632.633	0.00487
391.108	0.00239	632.906	0.00633
391.383	0.0014	633.179	0.00471
391.659	0.00253	633.452	0.00666
391.934	0.00196	633.724	0.000487171
392.21	0.00154	633.997	0.0052
392.485	0.00112	634.27	0.00422
392.761	0.00246	634.543	0.00341
393.036	0.00211	634.815	0.00438
393.311	0.00196	635.088	0.00617
393.587	0.00175	635.361	0.00373
393.862	0.00189	635.633	0.00341
394.138	0.00175	635.906	0.00585
394.413	0.00203	636.179	0.00601
394.688	0.00182	636.451	0.00585
394.964	0.00168	636.724	0.0026
395.239	0.00182	636.997	0.00422
395.514	0.00105	637.269	0.000649562
395.79	0.00225	637.542	0.00487
396.065	0.00203	637.815	0.00455
396.34	0.000701705	638.087	0.00601
396.616	0.00182	638.36	0.0065
396.891	0.00175	638.632	0.00471
397.166	0.000421023	638.905	0.00503
397.442	0.00112	639.177	0.00731
397.717	0.00161	639.45	0.00211
397.992	0.000982387	639.723	0.00422
398.267	0.000771876	639.995	0.0052
398.543	0.00211	640.268	0.00276
398.818	0.00126	640.54	0.00341
399.093	0.0014	640.813	0.00601
399.369	0.00119	641.085	0.00503
399.644	0.00161	641.358	0.00471
399.919	0.00112	641.63	0.00487
400.194	0.000210512	641.902	0.00455
400.469	0.00232	642.175	0.00585
400.745	0.00161	642.447	0.0026
401.02	0.00211	642.72	0.000974342
401.295	0.00203	642.992	0.00731
401.57	0.00126	643.265	0.00455
401.845	0.000842046	643.537	0.00357
402.121	0.00232	643.809	0.00406
402.396	0.00196	644.082	0.00601
402.671	0.000631535	644.354	0.0013
402.946	0.000421023	644.626	0.00227
403.221	0.00218	644.899	0.00455
403.496	0.00147	645.171	0.00211
403.772	0.00126	645.443	0.00276
404.047	0.00147	645.716	0.00292
404.322	0.00112	645.988	0.00731
404.597	0.00126	646.26	0.00422
404.872	0.00196	646.533	0.00422
405.147	0.00189	646.805	0.00357
405.422	0.00133	647.077	0.00211
405.697	0.000842046	647.349	0.00309
405.972	0.00112	647.622	0.00227
406.248	0.00218	647.894	0.00406
406.523	0.000842046	648.166	0.00536
406.798	0.00147	648.438	0.00211
407.073	0.000842046	648.71	0.00325
407.348	0.00168	648.983	0.00406
407.623	0.000912217	649.255	0.00292
407.898	0	649.527	0.00487
408.173	0.0014	649.799	0.00341
408.448	0.00168	650.071	0.00325
408.723	0.00112	650.343	0.00325
408.998	0.00182	650.616	0.00195
409.273	0.00133	650.888	0.00438
409.548	0.00105	651.16	0.00503
409.823	0.00112	651.432	0.0052
410.098	0.00211	651.704	0.00422
410.373	0.00105	651.976	0.00341
410.648	0.000771876	652.248	0.0026
410.923	0.00182	652.52	0.00309
411.198	0.000912217	652.792	0.00568
411.473	0.00147	653.064	0.00146
411.748	0.00182	653.336	0.00552
412.023	0.00203	653.608	0.00195
412.297	0.00239	653.88	0.00227
412.572	0.0014	654.152	0.00309
412.847	0.0026	654.424	0.00715
413.122	0.00246	654.696	0.00536
413.397	0.00147	654.968	0.00292
413.672	0.00182	655.24	0.00244
413.947	0.00105	655.512	0.00422
414.222	0.000210512	655.784	0.00357
414.497	0.00119	656.056	0
414.771	0.00309	656.328	0.00341
415.046	0.00225	656.6	0.00552
415.321	0.00211	656.871	0.00422
415.596	0.00246	657.143	0.00373
415.871	0.00316	657.415	0.00698
416.146	0.00253	657.687	0.00536
416.42	0.00302	657.959	0.0039
416.695	0.00337	658.231	0.00471
416.97	0.00337	658.502	0.00796
417.245	0.00253	658.774	0.00162
417.52	0.00379	659.046	0.00406
417.794	0.00316	659.318	0.00438
418.069	0.00365	659.59	0.0039
418.344	0.00407	659.861	0.00422
418.619	0.00505	660.133	0.00455
418.893	0.00344	660.405	0.00617
419.168	0.004	660.677	0.0052
419.443	0.00428	660.948	0.00373
419.718	0.00491	661.22	0.00422
419.992	0.0047	661.492	0.00633
420.267	0.00477	661.763	0.00471
420.542	0.00554	662.035	0.00357
420.817	0.00589	662.307	0.00406
421.091	0.0047	662.578	0.00422
421.366	0.00625	662.85	0.0052
421.641	0.00639	663.122	0.00487
421.915	0.0054	663.393	0.00731
422.19	0.00589	663.665	0.00617
422.465	0.00674	663.937	0.00666
422.739	0.00575	664.208	0.00698
423.014	0.00625	664.48	0.00958
423.289	0.00779	664.751	0.00666
423.563	0.00765	665.023	0.00568
423.838	0.00695	665.294	0.0065
424.112	0.00744	665.566	0.00422
424.387	0.008	665.838	0.00698
424.662	0.00758	666.109	0.01072
424.936	0.00856	666.381	0.00585
425.211	0.01046	666.652	0.00682
425.485	0.00968	666.924	0.00568
425.76	0.00975	667.195	0.00877
426.035	0.01137	667.467	0.00747
426.309	0.01109	667.738	0.00747
426.584	0.01179	668.009	0.01104
426.858	0.0101	668.281	0.00731
427.133	0.01242	668.552	0.00844
427.407	0.01263	668.824	0.00617
427.682	0.0127	669.095	0.00958
427.956	0.01312	669.367	0.00828
428.231	0.01431	669.638	0.00909
428.505	0.01467	669.909	0.00958
428.78	0.01488	670.181	0.00926
429.054	0.016	670.452	0.00633
429.329	0.01586	670.723	0.00893
429.603	0.01488	670.995	0.00666
429.878	0.01733	671.266	0.00568
430.152	0.01663	671.537	0.00666
430.427	0.01726	671.809	0.00893
430.701	0.01845	672.08	0.01332
430.976	0.02028	672.351	0.00958
431.25	0.01979	672.622	0.00828
431.525	0.02035	672.894	0.01023
431.799	0.02014	673.165	0.01332
432.073	0.0214	673.436	0.01153
432.348	0.02042	673.707	0.01104
432.622	0.02168	673.979	0.01348
432.897	0.02463	674.25	0.01072
433.171	0.02309	674.521	0.0112
433.445	0.02267	674.792	0.01429
433.72	0.0254	675.063	0.01624
433.994	0.02561	675.335	0.01153
434.269	0.02547	675.606	0.0125
434.543	0.02624	675.877	0.01283
434.817	0.02709	676.148	0.0164
435.092	0.02702	676.419	0.01267
435.366	0.02673	676.69	0.01364
435.64	0.02877	676.961	0.01478
435.915	0.02842	677.232	0.01543
436.189	0.02863	677.504	0.01397
436.463	0.02821	677.775	0.01591
436.737	0.03038	678.046	0.01526
437.012	0.03179	678.317	0.019
437.286	0.03073	678.588	0.01315
437.56	0.03186	678.859	0.02014
437.835	0.03193	679.13	0.01965
438.109	0.03284	679.401	0.01754
438.383	0.03228	679.672	0.02111
438.657	0.03361	679.943	0.01673
438.932	0.03354	680.214	0.02079
439.206	0.0348	680.485	0.0216
439.48	0.03565	680.756	0.02144
439.754	0.03509	681.027	0.01997
440.029	0.03677	681.298	0.02111
440.303	0.03621	681.569	0.02338
440.577	0.03859	681.839	0.02387
440.851	0.0374	682.11	0.02257
441.125	0.03782	682.381	0.02696
441.399	0.0381	682.652	0.02679
441.674	0.03901	682.923	0.02306
441.948	0.03894	683.194	0.02241
442.222	0.04014	683.465	0.02939
442.496	0.04028	683.736	0.03037
442.77	0.03951	684.006	0.02907
443.044	0.04119	684.277	0.02598
443.319	0.04189	684.548	0.02679
443.593	0.0421	684.819	0.03102
443.867	0.04175	685.09	0.03085
444.141	0.04259	685.36	0.02956
444.415	0.04231	685.631	0.03297
444.689	0.04287	685.902	0.03361
444.963	0.04379	686.173	0.03475
445.237	0.04379	686.443	0.03605
445.511	0.04554	686.714	0.03443
445.785	0.04393	686.985	0.03703
446.059	0.04554	687.256	0.03865
446.333	0.044	687.526	0.03914
446.608	0.04379	687.797	0.04027
446.882	0.04547	688.068	0.03816
447.156	0.04666	688.338	0.04417
447.43	0.04673	688.609	0.04807
447.704	0.04603	688.88	0.04368
447.978	0.04708	689.15	0.03962
448.252	0.04687	689.421	0.04433
448.526	0.0468	689.691	0.04904
448.8	0.04793	689.962	0.04774
449.074	0.04793	690.233	0.04677
449.348	0.04842	690.503	0.0531
449.622	0.04933	690.774	0.0505
449.896	0.04919	691.044	0.05164
450.169	0.04968	691.315	0.05261
450.443	0.05059	691.585	0.05408
450.717	0.05361	691.856	0.05375
450.991	0.05235	692.126	0.05716
451.265	0.05438	692.397	0.05943
451.539	0.05368	692.667	0.06008
451.813	0.05607	692.938	0.06171
452.087	0.05747	693.208	0.0622
452.361	0.05824	693.479	0.06203
452.635	0.05964	693.749	0.06658
452.909	0.05986	694.02	0.06333
453.183	0.06189	694.29	0.06349
453.456	0.06287	694.561	0.06609
453.73	0.06603	694.831	0.06853
454.004	0.06708	695.101	0.07535
454.278	0.06828	695.372	0.07421
454.552	0.07263	695.642	0.0773
454.826	0.07501	695.913	0.08168
455.099	0.07536	696.183	0.07908
455.373	0.07943	696.453	0.07746
455.647	0.08266	696.724	0.08444
455.921	0.08498	696.994	0.08509
456.195	0.08764	697.264	0.09208
456.469	0.09298	697.535	0.08314
456.742	0.0941	697.805	0.08915
457.016	0.10006	698.075	0.09305
457.29	0.1028	698.345	0.09711
457.564	0.10792	698.616	0.0924
457.837	0.11368	698.886	0.0963
458.111	0.11803	699.156	0.10328
458.385	0.12378	699.426	0.10231
458.659	0.13136	699.697	0.10182
458.932	0.13627	699.967	0.10653
459.206	0.14518	700.237	0.10945
459.48	0.15213	700.507	0.10637
459.753	0.16132	700.777	0.10913
460.027	0.16799	701.048	0.11416
460.301	0.17858	701.318	0.11806
460.575	0.19023	701.588	0.11481
460.848	0.2023	701.858	0.12033
461.122	0.21191	702.128	0.1252
461.396	0.22679	702.398	0.12423
461.669	0.23704	702.668	0.12163
461.943	0.25086	702.938	0.1291
462.217	0.26756	703.209	0.1369
462.49	0.28447	703.479	0.13819
462.764	0.29829	703.749	0.13722
463.037	0.31724	704.019	0.14339
463.311	0.33331	704.289	0.14453
463.585	0.35078	704.559	0.14583
463.858	0.37127	704.829	0.14323
464.132	0.39043	705.099	0.14875
464.405	0.40987	705.369	0.15508
464.679	0.42895	705.639	0.16272
464.953	0.44678	705.909	0.15768
465.226	0.46734	706.179	0.16434
465.5	0.48769	706.449	0.16304
465.773	0.5081	706.719	0.17116
466.047	0.53189	706.989	0.16677
466.32	0.54614	707.259	0.17295
466.594	0.56571	707.528	0.17489
466.867	0.59027	707.798	0.17798
467.141	0.60789	708.068	0.18009
467.414	0.62908	708.338	0.18821
467.688	0.65301	708.608	0.19081
467.961	0.66837	708.878	0.19065
468.235	0.68753	709.148	0.19536
468.508	0.70662	709.418	0.20185
468.782	0.72598	709.687	0.20445
469.055	0.74311	709.957	0.20364
469.329	0.7636	710.227	0.21452
469.602	0.78345	710.497	0.21273
469.876	0.7991	710.767	0.21923
470.149	0.80822	711.036	0.228
470.423	0.82829	711.306	0.22897
470.696	0.84408	711.576	0.23936
470.969	0.85383	711.846	0.24115
471.243	0.87011	712.116	0.23904
471.516	0.88681	712.385	0.24277
471.79	0.89383	712.655	0.24765
472.063	0.90759	712.925	0.25284
472.336	0.9219	713.194	0.26194
472.61	0.92793	713.464	0.26259
472.883	0.94036	713.734	0.27038
473.157	0.94478	714.003	0.27038
473.43	0.95685	714.273	0.27363
473.703	0.96035	714.543	0.28142
473.977	0.97081	714.812	0.28142
474.25	0.97207	715.082	0.29149
474.523	0.97839	715.352	0.29523
474.797	0.98239	715.621	0.29977
475.07	0.98512	715.891	0.30237
475.343	0.98744	716.16	0.30952
475.617	0.99284	716.43	0.31244
475.89	0.99291	716.699	0.32234
476.163	1	716.969	0.32608
476.436	0.99446	717.239	0.32624
476.71	0.99958	717.508	0.33566
476.983	0.99453	717.778	0.34768
477.256	0.99004	718.047	0.34524
477.53	0.99354	718.317	0.34963
477.803	0.98667	718.586	0.35563
478.076	0.98421	718.856	0.36765
478.349	0.98302	719.125	0.36911
478.622	0.9727	719.395	0.3722
478.896	0.96948	719.664	0.38064
479.169	0.96667	719.933	0.37918
479.442	0.96498	720.203	0.38925
479.715	0.95418	720.472	0.39639
479.988	0.95039	720.742	0.40403
480.262	0.948	721.011	0.40939
480.535	0.93572	721.28	0.41653
480.808	0.93158	721.55	0.42725
481.081	0.92134	721.819	0.42871
481.354	0.91425	722.089	0.42774
481.627	0.91116	722.358	0.44073
481.901	0.90183	722.627	0.44414
482.174	0.89159	722.897	0.44722
482.447	0.88408	723.166	0.45161
482.72	0.87952	723.435	0.4568
482.993	0.8751	723.704	0.46525
483.266	0.86675	723.974	0.47678
483.539	0.85812	724.243	0.48392
483.812	0.84976	724.512	0.4784
484.085	0.84177	724.781	0.48262
484.359	0.83398	725.051	0.49009
484.632	0.82871	725.32	0.50016
484.905	0.81735	725.589	0.50065
485.178	0.8111	725.858	0.51104
485.451	0.8031	726.128	0.52079
485.724	0.79433	726.397	0.52712
485.997	0.78542	726.666	0.52777
486.27	0.78156	726.935	0.54222
486.543	0.77412	727.204	0.55375
486.816	0.76753	727.473	0.55635
487.089	0.75749	727.743	0.56122
487.362	0.75475	728.012	0.56561
487.635	0.74984	728.281	0.58038
487.908	0.74423	728.55	0.58493
488.181	0.73588	728.819	0.58558
488.454	0.73048	729.088	0.59078
488.727	0.72795	729.357	0.59776
489	0.72177	729.626	0.59711
489.273	0.72023	729.895	0.60799
489.546	0.7177	730.164	0.61595
489.819	0.71384	730.433	0.62147
490.092	0.70563	730.702	0.63576
490.364	0.70809	730.971	0.63154
490.637	0.70613	731.24	0.63722
490.91	0.70163	731.509	0.64404
491.183	0.70353	731.778	0.65768
491.456	0.70416	732.047	0.66044
491.729	0.70276	732.316	0.67132
492.002	0.6996	732.585	0.67684
492.275	0.70409	732.854	0.67051
492.548	0.69918	733.123	0.68204
492.82	0.70339	733.392	0.68577
493.093	0.70199	733.661	0.69146
493.366	0.70683	733.93	0.69406
493.639	0.71209	734.199	0.69032
493.912	0.7116	734.467	0.71452
494.185	0.71553	734.736	0.71176
494.457	0.71918	735.005	0.72459
494.73	0.72697	735.274	0.73124
495.003	0.72851	735.543	0.73985
495.276	0.73181	735.812	0.73465
495.549	0.73504	736.08	0.74505
495.821	0.74184	736.349	0.7353
496.094	0.74893	736.618	0.76096
496.367	0.75384	736.887	0.7595
496.64	0.75924	737.156	0.76486
496.913	0.76409	737.424	0.76518
497.185	0.77026	737.693	0.78288
497.458	0.77833	737.962	0.76876
497.731	0.78521	738.23	0.78922
498.003	0.78984	738.499	0.78987
498.276	0.79601	738.768	0.79847
498.549	0.79973	739.037	0.80432
498.822	0.80465	739.305	0.80432
499.094	0.81608	739.574	0.81065
499.367	0.82226	739.843	0.81764
499.64	0.8297	740.111	0.82332
499.912	0.83454	740.38	0.82705
500.185	0.84317	740.649	0.83826
500.458	0.84906	740.917	0.83664
500.73	0.85524	741.186	0.84053
501.003	0.86913	741.454	0.85401
501.276	0.87222	741.723	0.86116
501.548	0.87692	741.992	0.84752
501.781	0.88267	742.26	0.86863
502.054	0.89531	742.529	0.87334
502.328	0.89348	742.797	0.86976
502.602	0.90464	743.066	0.87204
502.875	0.91229	743.334	0.88162
503.149	0.91285	743.603	0.87804
503.423	0.92408	743.871	0.89071
503.696	0.9285	744.14	0.88308
503.97	0.93229	744.408	0.89071
504.244	0.93474	744.677	0.89916
504.517	0.93446	744.945	0.91117
504.791	0.93825	745.214	0.90939
505.064	0.93804	745.482	0.91458
505.338	0.94435	745.75	0.91929
505.612	0.94583	746.019	0.92075
505.885	0.95411	746.287	0.93618
506.159	0.94358	746.556	0.93975
506.432	0.95046	746.824	0.92757
506.706	0.94646	747.092	0.93504
506.979	0.94639	747.361	0.93699
507.253	0.94471	747.629	0.95908
507.527	0.94337	747.898	0.94365
507.8	0.95249	748.166	0.95518
508.074	0.95341	748.434	0.96931
508.347	0.95656	748.703	0.96671
508.621	0.95755	748.971	0.96557
508.894	0.95249	749.239	0.96574
509.168	0.95404	749.507	0.96703
509.441	0.95102	749.776	0.96931
509.715	0.94899	750.044	0.96703
509.988	0.94457	750.312	0.98474
510.261	0.93944	750.58	0.96427
510.535	0.93586	750.849	0.97986
510.808	0.93551	751.117	0.99042
511.082	0.92885	751.385	0.97532
511.355	0.92288	751.653	0.96411
511.629	0.92162	751.921	0.99545
511.902	0.91488	752.19	0.99058
512.175	0.91116	752.458	0.98977
512.449	0.90422	752.726	0.9849
512.722	0.89811	752.994	0.99968
512.996	0.89236	753.262	0.98782
513.269	0.88773	753.53	0.97386
513.542	0.88064	753.799	0.9836
513.816	0.88113	754.067	0.9862
514.089	0.87159	754.335	0.98246
514.362	0.86541	754.603	0.99026
514.636	0.85952	754.871	0.99562
514.909	0.85117	755.139	1
515.182	0.84591	755.407	0.99432
515.456	0.83503	755.675	0.99221
515.729	0.8365	755.943	0.99415
516.002	0.82787	756.211	0.98896
516.276	0.81931	756.479	0.99009
516.549	0.81264	756.747	0.99237
516.822	0.81075	757.015	0.99464
517.095	0.79622	757.283	0.97856
517.369	0.79194	757.551	0.9974
517.642	0.7817	757.819	0.99221
517.915	0.77637	758.087	0.97889
518.189	0.76717	758.355	0.98035
518.462	0.75917	758.623	0.98051
518.735	0.74963	758.891	0.97174
519.008	0.74472	759.159	0.98571
519.281	0.73756	759.427	0.9849
519.555	0.73244	759.694	0.97889
519.828	0.72121	759.962	0.97921
520.101	0.71251	760.23	0.97093
520.374	0.70802	760.498	0.9698
520.647	0.69686	760.766	0.97483
520.921	0.69195	761.034	0.97662
521.194	0.68725	761.301	0.96655
521.467	0.67862	761.569	0.96736
521.74	0.67209	761.837	0.96915
522.013	0.66374	762.105	0.98197
522.286	0.65385	762.373	0.97174
522.559	0.65062	762.64	0.96947
522.833	0.64592	762.908	0.97223
523.106	0.63862	763.176	0.96297
523.379	0.63175	763.444	0.96281
523.652	0.62403	763.711	0.9698
523.925	0.6161	763.979	0.96265
524.198	0.60845	764.247	0.97856
524.471	0.60206	764.515	0.96915
524.744	0.59912	764.782	0.95518
525.017	0.58887	765.05	0.9607
525.29	0.5822	765.318	0.96395
525.563	0.57947	765.585	0.95908
525.836	0.57329	765.853	0.94722
526.109	0.56691	766.12	0.95697
526.382	0.56003	766.388	0.95015
526.655	0.55631	766.656	0.94349
526.928	0.5507	766.923	0.95128
527.201	0.54565	767.191	0.95486
527.474	0.53933	767.459	0.95193
527.747	0.53175	767.726	0.93082
528.02	0.52852	767.994	0.93293
528.293	0.52509	768.261	0.92904
528.566	0.52067	768.529	0.93992
528.839	0.51295	768.796	0.92952
529.112	0.51105	769.064	0.91718
529.385	0.50221	769.331	0.90857
529.658	0.49758	769.599	0.90728
529.931	0.4954	769.866	0.90874
530.204	0.49351	770.134	0.90565
530.477	0.48986	770.401	0.90451
530.75	0.4853	770.669	0.90451
531.023	0.48137	770.936	0.89298
531.296	0.47919	771.204	0.89006
531.568	0.47428	771.471	0.88275
531.841	0.46888	771.738	0.8873
532.114	0.46502	772.006	0.88324
532.387	0.46193	772.273	0.87999
532.66	0.45842	772.541	0.88438
532.933	0.45667	772.808	0.87187
533.206	0.45309	773.075	0.88292
533.478	0.45106	773.343	0.87204
533.751	0.44607	773.61	0.85628
534.024	0.44783	773.877	0.87285
534.297	0.44404	774.145	0.87155
534.57	0.44123	774.412	0.87041
534.842	0.43625	774.679	0.86993
535.115	0.43688	774.947	0.85563
535.388	0.43344	775.214	0.85791
535.661	0.42811	775.481	0.85482
535.933	0.43148	775.748	0.83745
536.206	0.42748	776.016	0.84914
536.479	0.42474	776.283	0.85401
536.752	0.42172	776.55	0.83875
537.024	0.42116	776.817	0.81439
537.297	0.41969	777.084	0.81829
537.57	0.41618	777.352	0.82673
537.843	0.40937	777.619	0.81341
538.115	0.41274	777.886	0.80286
538.388	0.41036	778.153	0.79799
538.661	0.40601	778.42	0.80351
538.933	0.40959	778.687	0.80399
539.206	0.40502	778.955	0.78922
539.479	0.40011	779.222	0.79084
539.751	0.40025	779.489	0.7772
540.024	0.40124	779.756	0.78029
540.297	0.39759	780.023	0.77525
540.569	0.39548	780.29	0.76843
540.842	0.39492	780.557	0.77135
541.115	0.38945	780.824	0.75982
541.387	0.39085	781.091	0.76729
541.66	0.38706	781.358	0.76161
541.932	0.38517	781.625	0.74765
542.205	0.38215	781.892	0.74034
542.478	0.38082	782.159	0.7431
542.75	0.37913	782.426	0.7444
543.023	0.37801	782.693	0.74797
543.295	0.37289	782.96	0.73141
543.568	0.37008	783.227	0.73222
543.84	0.37036	783.494	0.72475
544.113	0.36861	783.761	0.72183
544.385	0.36362	784.028	0.72231
544.658	0.36145	784.295	0.7254
544.931	0.3599	784.562	0.71825
545.203	0.36061	784.829	0.71744
545.476	0.35626	785.096	0.70737
545.748	0.35485	785.363	0.70234
546.021	0.34917	785.629	0.69795
546.293	0.34903	785.896	0.69406
546.565	0.34433	786.163	0.68707
546.838	0.34341	786.43	0.68951
547.11	0.34012	786.697	0.68772
547.383	0.33857	786.964	0.67132
547.655	0.3364	787.23	0.67538
547.928	0.33429	787.497	0.671
548.2	0.3305	787.764	0.67067
548.473	0.32405	788.031	0.66158
548.745	0.32426	788.298	0.6546
549.017	0.32026	788.564	0.65362
549.29	0.3164	788.831	0.6429
549.562	0.31471	789.098	0.64469
549.835	0.31212	789.364	0.64177
550.107	0.3131	789.631	0.64209
550.379	0.30854	789.898	0.6356
550.652	0.30545	790.165	0.6179
550.924	0.30328	790.431	0.62407
551.196	0.29998	790.698	0.62796
551.469	0.2971	790.965	0.61026
551.741	0.29303	791.231	0.61465
552.013	0.29184	791.498	0.61319
552.286	0.28924	791.764	0.60718
552.558	0.28609	792.031	0.60539
552.83	0.28307	792.298	0.60328
553.103	0.279	792.564	0.59792
553.375	0.2757	792.831	0.59857
553.647	0.27324	793.097	0.58802
553.919	0.27345	793.364	0.58477
554.192	0.26875	793.631	0.58038
554.464	0.26581	793.897	0.57681
554.736	0.26637	794.164	0.5786
555.008	0.25998	794.43	0.576
555.281	0.25823	794.697	0.57632
555.553	0.25444	794.963	0.5747
555.825	0.25107	795.23	0.56025
556.097	0.24988	795.496	0.56285
556.37	0.24812	795.763	0.56707
556.642	0.24307	796.029	0.54774
556.914	0.23984	796.296	0.54157
557.186	0.24019	796.562	0.53686
557.458	0.23598	796.828	0.54255
557.731	0.23325	797.095	0.53248
558.003	0.22988	797.361	0.52468
558.275	0.22735	797.628	0.52793
558.547	0.22721	797.894	0.5203
558.819	0.22181	798.16	0.50877
559.091	0.21851	798.427	0.50861
559.363	0.21816	798.693	0.50877
559.635	0.21613	798.959	0.51218
559.908	0.21206	799.226	0.51072
560.18	0.2103	799.492	0.50179
560.452	0.20953	799.758	0.49627
560.724	0.20553	800.025	0.48961
560.996	0.20413	800.291	0.48214
561.268	0.2009	800.557	0.49058
561.54	0.19655	800.824	0.48165
561.812	0.19606	801.09	0.47678
562.084	0.19276	801.356	0.47126
562.356	0.19107	801.622	0.47938
562.628	0.18616	801.889	0.46752
562.9	0.18686	802.155	0.46655
563.172	0.18392	802.421	0.46574
563.444	0.18195	802.687	0.45745
563.716	0.18076	802.953	0.4659
563.988	0.17795	803.22	0.45892
564.26	0.1729	803.486	0.45648
564.532	0.17164	803.752	0.44998
564.804	0.17009	804.018	0.45307
565.076	0.16925	804.284	0.44316
565.348	0.16806	804.55	0.43391
565.62	0.16602	804.816	0.43748
565.892	0.16301	805.082	0.44316
566.164	0.16069	805.349	0.43423
566.436	0.16041	805.615	0.42563
566.708	0.16013	805.881	0.42644
566.98	0.15746	806.147	0.42611
567.252	0.15564	806.413	0.41345
567.524	0.15402	806.679	0.42205
567.796	0.15094	806.945	0.41572
568.067	0.15129	807.211	0.41085
568.339	0.14652	807.477	0.41247
568.611	0.14841	807.743	0.4115
568.883	0.1442	808.009	0.40403
569.155	0.14357	808.275	0.40257
569.427	0.14132	808.541	0.39217
569.699	0.14097	808.807	0.39704
569.971	0.14273	809.073	0.38763
570.242	0.13796	809.339	0.38357
570.514	0.13662	809.605	0.38503
570.786	0.13803	809.871	0.38422
571.058	0.13599	810.136	0.38876
571.33	0.13396	810.402	0.37772
571.601	0.1329	810.668	0.37837
571.873	0.13206	810.934	0.37252
572.145	0.13045	811.2	0.37837
572.417	0.12982	811.466	0.3709
572.688	0.12883	811.732	0.36863
572.96	0.12827	811.997	0.36505
573.232	0.12561	812.263	0.36473
573.504	0.12357	812.529	0.3644
573.775	0.12357	812.795	0.36262
574.047	0.12329	813.061	0.3584
574.319	0.12041	813.326	0.35352
574.591	0.11992	813.592	0.35239
574.862	0.12062	813.858	0.34963
575.134	0.11859	814.124	0.34833
575.406	0.11747	814.389	0.34443
575.677	0.11662	814.655	0.34281
575.949	0.11592	814.921	0.33615
576.221	0.1148	815.187	0.34589
576.492	0.11255	815.452	0.34232
576.764	0.11213	815.718	0.33972
577.036	0.11361	815.984	0.33631
577.307	0.10912	816.249	0.329
577.579	0.11136	816.515	0.32884
577.851	0.10947	816.781	0.32478
578.122	0.10771	817.046	0.32283
578.394	0.10764	817.312	0.31893
578.665	0.10617	817.577	0.32218
578.937	0.10603	817.843	0.31812
579.209	0.10575	818.109	0.32105
579.48	0.10441	818.374	0.30432
579.752	0.10406	818.64	0.31146
580.023	0.10259	818.905	0.31471
580.295	0.10448	819.171	0.30513
580.566	0.10217	819.436	0.30513
580.838	0.10069	819.702	0.30188
581.109	0.10034	819.967	0.2962
581.381	0.09978	820.233	0.30058
581.653	0.09831	820.498	0.30237
581.924	0.09782	820.764	0.29669
582.196	0.09922	821.029	0.29279
582.467	0.09789	821.295	0.29766
582.739	0.09726	821.56	0.29035
583.01	0.09705	821.826	0.28889
583.281	0.09599	822.091	0.28873
583.553	0.09669	822.357	0.28435
583.824	0.09599	822.622	0.28711
584.096	0.09522	822.887	0.2837
584.367	0.09368	823.153	0.28435
584.639	0.09347	823.418	0.28029
584.91	0.0915	823.684	0.28175
585.182	0.0927	823.949	0.28012
585.453	0.09164	824.214	0.27866
585.724	0.0908	824.48	0.27493
585.996	0.08996	824.745	0.27379
586.267	0.0901	825.01	0.27298
586.539	0.09038	825.276	0.272
586.81	0.08891	825.541	0.2759
587.081	0.08884	825.806	0.27006
587.353	0.08905	826.071	0.26697
587.624	0.08856	826.337	0.27103
587.895	0.08701	826.602	0.27119
588.167	0.08659	826.867	0.26583
588.438	0.0868	827.132	0.26372
588.709	0.08512	827.398	0.26323
588.981	0.08526	827.663	0.26405
589.252	0.08484	827.928	0.25966
589.523	0.08463	828.193	0.26015
589.795	0.08308	828.458	0.26015
590.066	0.08231	828.724	0.25398
590.337	0.08231	828.989	0.25268
590.608	0.08035	829.254	0.25544
590.88	0.08175	829.519	0.253
591.151	0.08119	829.784	0.25122
591.422	0.07943	830.049	0.25106
591.693	0.08112	830.314	0.24959
591.965	0.07943	830.579	0.25203
592.236	0.07943	830.845	0.24667
592.507	0.07915	831.11	0.24651
592.778	0.07901	831.375	0.23547
593.05	0.07726	831.64	0.24261
593.321	0.07733	831.905	0.24651
593.592	0.07733	832.17	0.24131
593.863	0.07719	832.435	0.23871
594.134	0.07543	832.7	0.23936
594.406	0.07494	832.965	0.2405
594.677	0.07529	833.23	0.23612
594.948	0.07501	833.495	0.24018
595.219	0.07452	833.76	0.23871
595.49	0.07291	834.025	0.23124
595.761	0.07305	834.29	0.23498
596.032	0.07256	834.555	0.23449
596.304	0.07192	834.82	0.23612
596.575	0.0727	835.085	0.23287
596.846	0.07059	835.349	0.23076
597.117	0.07073	835.614	0.2293
597.388	0.07066	835.879	0.23092
597.659	0.07164	836.144	0.228
597.93	0.06975	836.409	0.23319
598.201	0.06743	836.674	0.22767
598.472	0.06954	836.939	0.22507
598.743	0.06835	837.203	0.2254
599.014	0.06729	837.468	0.22556
599.285	0.0675	837.733	0.2267
599.556	0.06687	837.998	0.22377
599.827	0.06533	838.263	0.22085
600.098	0.06505	838.528	0.21858
600.369	0.06526	838.792	0.21971
600.64	0.06477	839.057	0.22166
600.911	0.06329	839.322	0.21728
601.182	0.06645	839.587	0.21971
601.453	0.06378	839.851	0.21598
601.724	0.06386	840.116	0.21208
601.995	0.06266	840.381	0.21419
602.266	0.0628	840.645	0.21273
602.537	0.06189	840.91	0.2051
602.808	0.06196	841.175	0.21484
603.079	0.06231	841.439	0.21208
603.35	0.06007	841.704	0.20656
603.621	0.06105	841.969	0.21111
603.892	0.05922	842.233	0.20786
604.163	0.05712	842.498	0.21013
604.434	0.05901	842.763	0.20331
604.705	0.05873	843.027	0.20786
604.975	0.05845	843.292	0.19958
605.246	0.06007	843.556	0.20396
605.517	0.05719	843.821	0.19974
605.788	0.05635	844.086	0.20169
606.059	0.05712	844.35	0.20364
606.33	0.05607	844.615	0.19909
606.601	0.05565	844.879	0.19665
606.871	0.05579	845.144	0.19536
607.142	0.05501	845.408	0.19893
607.413	0.05565	845.673	0.19828
607.684	0.05529	845.937	0.19893
607.955	0.05396	846.202	0.19974
608.225	0.05459	846.466	0.19925
608.496	0.05333	846.731	0.1973
608.767	0.0541	846.995	0.19292
609.038	0.05228	847.259	0.19195
609.309	0.0534	847.524	0.19227
609.579	0.05193	847.788	0.19406
609.85	0.05186	848.053	0.19162
610.121	0.05242	848.317	0.18805
610.392	0.05073	848.581	0.1874
610.662	0.05059	848.846	0.19373
610.933	0.05059	849.11	0.18545
611.204	0.05094	849.375	0.18691
611.474	0.04989	849.639	0.18366
611.745	0.05024	849.903	0.19227
612.016	0.04884	850.168	0.18431
612.286	0.04842	850.432	0.1887
612.557	0.04793	850.696	0.18545
612.828	0.04793	850.96	0.18318
613.098	0.04786	851.225	0.17977
613.369	0.04779	851.489	0.18366
613.64	0.04673	851.753	0.18415
613.91	0.04687	852.017	0.17993
614.181	0.04582	852.282	0.17489
614.452	0.04652	852.546	0.17295
614.722	0.04638	852.81	0.1796
614.993	0.04596	853.074	0.17863
615.263	0.04715	853.339	0.1723
615.534	0.04617	853.603	0.18139
615.805	0.04589	853.867	0.17766
616.075	0.04456	854.131	0.16791
616.346	0.04456	854.395	0.17571
616.616	0.04463	854.659	0.17733
616.887	0.04428	854.924	0.16807
617.157	0.04414	855.188	0.1723
617.428	0.04435	855.452	0.1684
617.699	0.0454	855.716	0.17019
617.969	0.04386	855.98	0.16223
618.24	0.04372	856.244	0.17181
618.51	0.04407	856.508	0.17051
618.781	0.04252	856.772	0.16629
619.051	0.04301	857.036	0.16872
619.322	0.0433	857.3	0.16531
619.592	0.04259	857.564	0.16483
619.863	0.04231	857.828	0.16466
620.133	0.04266	858.092	0.16158
620.403	0.04105	858.356	0.16353
620.674	0.04161	858.62	0.1619
620.944	0.04035	858.884	0.16093
621.215	0.04175	859.148	0.15882
621.485	0.0414	859.412	0.15995
621.756	0.04133	859.676	0.15752
622.026	0.04014	859.94	0.16109
622.296	0.04063	860.204	0.15784
622.567	0.04105	860.468	0.1533
622.837	0.03972	860.732	0.1533
623.108	0.04056	860.996	0.15703
623.378	0.04049	861.26	0.15102
623.648	0.03958	861.523	0.15102
623.919	0.03923	861.787	0.15054
624.189	0.04014	862.051	0.15687
624.459	0.03937	862.315	0.15151
624.73	0.03937	862.579	0.14745
625	0.03993	862.843	0.15054
625.27	0.03859	863.106	0.15086
625.541	0.03965	863.37	0.1455
625.811	0.03916	863.634	0.14875
626.081	0.03845	863.898	0.14631
626.352	0.03733	864.162	0.14842
626.622	0.0393	864.425	0.14112
626.892	0.03803	864.689	0.14696
627.163	0.03726	864.953	0.14745
627.433	0.03859	865.216	0.14258
627.703	0.03628	865.48	0.13966
627.973	0.03768	865.744	0.14193
628.244	0.03803	866.008	0.13641
628.514	0.03705	866.271	0.13332
628.784	0.03733	866.535	0.14079
629.054	0.03852	866.799	0.14177
629.324	0.03712	867.062	0.13722
629.595	0.03656	867.326	0.13625
629.865	0.03586	867.59	0.13495
630.135	0.03614	867.853	0.13771
630.405	0.03691	868.117	0.1304
630.675	0.03642	868.38	0.12813
630.946	0.03614	868.644	0.1343
631.216	0.03677	868.907	0.13219
631.486	0.03635	869.171	0.12861
631.756	0.03635	869.435	0.12943
632.026	0.03642	869.698	0.12179
632.296	0.03558	869.962	0.13024
632.567	0.03628	870.225	0.12845
632.837	0.03628	870.489	0.12991
633.107	0.03509	870.752	0.1239
633.377	0.03621	871.016	0.12472
633.647	0.0348	871.279	0.1252
633.917	0.03494	871.543	0.12488
634.187	0.03403	871.806	0.12196
634.457	0.03431	872.07	0.12179
634.727	0.03431	872.333	0.12049
634.997	0.03452	872.596	0.11919
635.267	0.03403	872.86	0.11984
635.537	0.0334	873.123	0.11773
635.807	0.0353	873.387	0.12017
636.077	0.03431	873.65	0.12179
636.348	0.0348	873.913	0.11611
636.618	0.0334	874.177	0.11773
636.888	0.0334	874.44	0.11172
637.158	0.03509	874.704	0.1166
637.428	0.03494	874.967	0.11075
637.698	0.03431	875.23	0.11172
637.967	0.03361	875.493	0.11172
638.237	0.03347	875.757	0.10945
638.507	0.03354	876.02	0.1127
638.777	0.03459	876.283	0.10978
639.047	0.03291	876.547	0.11237
639.317	0.03333	876.81	0.10848
639.587	0.03319	877.073	0.11043
639.857	0.03298	877.336	0.10864
640.127	0.03298	877.6	0.1075
640.397	0.03235	877.863	0.1049
640.667	0.03263	878.126	0.10961
640.937	0.0327	878.389	0.10474
641.207	0.03165	878.652	0.10328
641.477	0.03179	878.916	0.10296
641.746	0.03298	879.179	0.10052
642.016	0.03249	879.442	0.09971
642.286	0.03165	879.705	0.09743
642.556	0.03284	879.968	0.10133
642.826	0.03172	880.231	0.09841
643.096	0.03095	880.494	0.10068
643.366	0.03347	880.758	0.10101
643.635	0.03221	881.021	0.09386
643.905	0.03073	881.284	0.08996
644.175	0.03088	881.547	0.09841
644.445	0.03165	881.81	0.09678
644.715	0.03214	882.073	0.09662
644.984	0.03228	882.336	0.09516
645.254	0.03277	882.599	0.09402
645.524	0.0313	882.862	0.09175
645.794	0.03066	883.125	0.0924
646.063	0.03207	883.388	0.09175
646.333	0.0313	883.651	0.08785
646.603	0.02975	883.914	0.09061
646.873	0.03116	884.177	0.09078
647.142	0.03221	884.44	0.08899
647.412	0.03137	884.703	0.08818
647.682	0.03059	884.966	0.08607
647.951	0.03095	885.229	0.0859
648.221	0.03151	885.492	0.08525
648.491	0.03109	885.755	0.08266
648.761	0.02968	886.017	0.0812
649.03	0.03038	886.28	0.08038
649.3	0.03031	886.543	0.08379
649.57	0.03045	886.806	0.08038
649.839	0.03003	887.069	0.08233
650.109	0.02982	887.332	0.0799
650.379	0.02947	887.595	0.07762
650.648	0.02793	887.857	0.07778
650.918	0.03038	888.12	0.07843
651.187	0.03073	888.383	0.07925
651.457	0.02912	888.646	0.07795
651.727	0.02898	888.909	0.07259
651.996	0.02989	889.171	0.07762
652.266	0.02968	889.434	0.07697
652.535	0.0287	889.697	0.076
652.805	0.0294	889.96	0.06902
653.074	0.02842	890.222	0.07356
653.344	0.02884	890.485	0.07161
653.614	0.02856	890.748	0.06999
653.883	0.0287	891.01	0.06902
654.153	0.02954	891.273	0.06869
654.422	0.02835	891.536	0.06804
654.692	0.02779	891.798	0.06755
654.961	0.02821	892.061	0.06642
655.231	0.02716	892.324	0.06869
655.5	0.02863	892.586	0.0622
655.77	0.02926	892.849	0.06106
656.039	0.02912	893.112	0.0609
656.309	0.02807	893.374	0.06642
656.578	0.02779	893.637	0.05765
656.848	0.02814	893.899	0.06496
657.117	0.02758	894.162	0.06349
657.387	0.02772	894.425	0.0609
657.656	0.02702	894.687	0.05846
657.925	0.028	894.95	0.05927
658.195	0.02779	895.212	0.05862
658.464	0.02786	895.475	0.06106
658.734	0.02673	895.737	0.0596
659.003	0.02688	896	0.05781
659.272	0.02716	896.262	0.05538
659.542	0.02695	896.525	0.05505
659.811	0.02659	896.787	0.05538
660.081	0.02709	897.05	0.05456
660.35	0.02772	897.312	0.05635
660.619	0.02575	897.574	0.05391
660.889	0.02695	897.837	0.05083
661.158	0.02702	898.099	0.05002
661.427	0.0261	898.362	0.05115
661.697	0.02681	898.624	0.05359
661.966	0.02638	898.886	0.05424
662.235	0.02561	899.149	0.04855
662.505	0.02596	899.411	0.04758
662.774	0.02526	899.674	0.04693
663.043	0.0254	899.936	0.04742
663.312	0.02477	900.198	0.05115
663.582	0.02596	900.461	0.05196
663.851	0.02603	900.723	0.04628
664.12	0.02442	900.985	0.04466
664.389	0.02645	901.247	0.04855
664.659	0.02561	901.51	0.04579
664.928	0.02491	901.772	0.03979
665.197	0.02484	902.034	0.04498
665.466	0.02456	902.296	0.04401
665.736	0.02589	902.559	0.0406
666.005	0.02533	902.821	0.03995
666.274	0.02512	903.083	0.04027
666.543	0.02477	903.345	0.04141
666.812	0.02526	903.608	0.03865
667.082	0.02386	903.87	0.03686
667.351	0.02512	904.132	0.04092
667.62	0.02526	904.394	0.04076
667.889	0.02393	904.656	0.038
668.158	0.02421	904.918	0.03491
668.427	0.0247	905.18	0.0393
668.697	0.02351	905.443	0.03638
668.966	0.02372	906.153	0.03085
669.235	0.0233	906.415	0.03509
669.504	0.02407	906.677	0.0242
669.773	0.02414	906.94	0.02964
670.042	0.02316	907.202	0.00968
670.311	0.024	907.464	0.02541
670.58	0.02393	907.726	0.02299
670.849	0.02358	907.988	0.03025
671.118	0.02344	908.25	0.03267
671.387	0.02224	908.513	0.01936
671.657	0.02252	908.775	0.03146
671.926	0.02316	909.037	0.02541
672.195	0.02316	909.299	0.02964
672.464	0.02358	909.561	0.02541
672.733	0.02224	909.823	0.02964
673.002	0.02372	910.085	0.02722
673.271	0.02267	910.347	0.02299
673.54	0.02175	910.609	0.02057
673.809	0.0221	910.872	0.02722
674.078	0.02288	911.134	0.01815
674.347	0.02189	911.396	0.02722
674.616	0.02217	911.658	0.00847
674.885	0.02196	911.92	0.01452
675.154	0.02323	912.182	0.02238
675.423	0.02267	912.444	0.01149
675.691	0.02217	912.706	0.0248
675.96	0.02224	912.968	0.01754
676.229	0.02245	913.23	0.02057
676.498	0.02126	913.492	0.01694
676.767	0.02274	913.753	0.01936
677.036	0.02175	914.015	0.01512
677.305	0.02084	914.277	0.0121
677.574	0.02217	914.539	0.01875
677.843	0.02126	914.801	0.02359
678.112	0.02245	915.063	0.01694
678.38	0.02105	915.325	0.02541
678.649	0.02112	915.587	0.02299
678.918	0.02098	915.849	0.01936
679.187	0.02203	916.11	0.00786
679.456	0.02203	916.372	0.01694
679.725	0.0207	916.634	0.01452
679.994	0.02161	916.896	0.01633
680.262	0.02161	917.158	0.01573
680.531	0.02168	917.42	0.0121
680.8	0.02084	917.681	0.01633
681.069	0.02063	917.943	0.01936
681.338	0.02042	918.205	0.01452
681.606	0.02056	918.467	0.01452
681.875	0.02077	918.728	0.02541
682.144	0.02161	918.99	0.01573
682.413	0.02014	919.252	0.0127
682.681	0.02056	919.514	0.01573
682.95	0.02014	919.775	0.01512
683.219	0.02	920.037	0.01512
683.488	0.02042	920.299	0.00907
683.756	0.01958	920.56	0.00907
684.025	0.02035	920.822	0.01089
684.294	0.01951	921.084	0.01694
684.562	0.01965	921.345	0.01331
684.831	0.01881	921.607	0.00907
685.1	0.01944	921.868	0.01089
685.368	0.02112	922.13	0.0121
685.637	0.0193	922.392	0.01573
685.906	0.01881	922.653	0.01754
686.174	0.01895	922.915	0.00786
686.443	0.01888	923.176	0.00605
686.712	0.01881	923.438	0.01452
686.98	0.01895	923.699	0.00847
687.249	0.01986	923.961	0.0121
687.518	0.01874	924.222	0.01573
687.786	0.01838	924.484	0.01391
688.055	0.0181	924.745	0.01815
688.323	0.01831	925.007	0.01512
688.592	0.0186	925.268	0.00847
688.861	0.01853	925.53	0.00605
689.129	0.01824	925.791	0.0127
689.398	0.01796	926.053	0.01452
689.666	0.0193	926.314	0.00665
689.935	0.01944	926.576	0.00786
690.203	0.01726	926.837	0.01754
690.472	0.0186	927.098	0.00484
690.74	0.01775	927.36	0.01028
691.009	0.0181	927.621	0.00726
691.277	0.01754	927.883	0.01149
691.546	0.01817	928.144	0.0127
691.814	0.01881	928.405	0.01815
692.083	0.01719	928.667	0.00423
692.351	0.01691	928.928	0.00484
692.62	0.01845	929.189	0
692.888	0.01796	929.451	0.0121
693.157	0.01698	929.712	0.00484
693.425	0.01628	929.973	0.01028
693.694	0.01677	930.234	0.00726
693.962	0.01761	930.496	0.01149
694.231	0.01726	930.757	0.00907
694.499	0.01628	931.018	0.00968
694.767	0.01607	931.279	0.00423
695.036	0.0174	931.541	0.00726
695.304	0.01642	931.802	0.00907
695.573	0.01691	932.063	0.00363
695.841	0.0167	932.324	0.00302
696.109	0.01719	932.585	0.0121
696.378	0.01635	932.846	0.00484
696.646	0.01656	933.108	0.00907
696.914	0.01628	933.369	0.00665
697.183	0.01656	933.63	0.00484
697.451	0.01628	933.891	0.00544
697.72	0.01579	934.152	0.00665
697.988	0.0167	934.413	0.00665
698.256	0.01565	934.674	0.00907
698.524	0.01684	934.935	0.00726
698.793	0.01656
699.061	0.01586
699.329	0.01509
699.598	0.01572
699.866	0.01565
700.134	0.01509
700.402	0.01551
700.671	0.01537
700.939	0.016
701.207	0.01523
701.475	0.01558
701.744	0.01509
702.012	0.01495
702.28	0.01586
702.548	0.01453
702.816	0.01453
703.085	0.01523
703.353	0.01509
703.621	0.01467
703.889	0.01488
704.157	0.01431
704.425	0.01403
704.694	0.01389
704.962	0.01319
705.23	0.01396
705.498	0.01481
705.766	0.01347
706.034	0.01354
706.302	0.01417
706.57	0.01354
706.839	0.01396
707.107	0.01403
707.375	0.01424
707.643	0.01396
707.911	0.0134
708.179	0.01312
708.447	0.01277
708.715	0.0134
708.983	0.01361
709.251	0.01305
709.519	0.0127
709.787	0.01347
710.055	0.01354
710.323	0.01319
710.591	0.01319
710.859	0.0141
711.127	0.01354
711.395	0.01263
711.663	0.01305
711.931	0.01333
712.199	0.01354
712.467	0.01298
712.734	0.01326
713.002	0.01319
713.27	0.01235
713.538	0.01228
713.806	0.012
714.074	0.0134
714.342	0.01249
714.61	0.01109
714.878	0.01228
715.145	0.01235
715.413	0.01123
715.681	0.01277
715.949	0.01207
716.217	0.01158
716.485	0.01151
716.752	0.01186
717.02	0.01158
717.288	0.01207
717.556	0.01256
717.824	0.01032
718.091	0.01088
718.359	0.01186
718.627	0.01151
718.895	0.0113
719.162	0.01067
719.43	0.01137
719.698	0.01137
719.966	0.01095
720.233	0.01116
720.501	0.01081
720.769	0.0113
721.036	0.01109
721.304	0.01172
721.572	0.01116
721.839	0.01116
722.107	0.00982
722.375	0.01116
722.642	0.0113
722.91	0.01116
723.178	0.01144
723.445	0.01179
723.713	0.01123
723.98	0.01067
724.248	0.01039
724.516	0.01088
724.783	0.01003
725.051	0.01039
725.318	0.01032
725.586	0.01024
725.854	0.01067
726.121	0.01039
726.389	0.01067
726.656	0.00989
726.924	0.01024
727.191	0.01074
727.459	0.00989
727.726	0.0101
727.994	0.00926
728.261	0.01039
728.529	0.00947
728.796	0.00933
729.064	0.00884
729.331	0.01003
729.599	0.00996
729.866	0.00954
730.133	0.00842
730.401	0.00961
730.668	0.00877
730.936	0.0106
731.203	0.00905
731.471	0.01003
731.738	0.00926
732.005	0.00926
732.273	0.0094
732.54	0.00884
732.807	0.00919
733.075	0.00877
733.342	0.00926
733.609	0.00835
733.877	0.00947
734.144	0.00898
734.411	0.00905
734.679	0.00954
734.946	0.00786
735.213	0.00842
735.481	0.00947
735.748	0.00842
736.015	0.00849
736.282	0.00884
736.55	0.00821
736.817	0.00849
737.084	0.00849
737.351	0.00842
737.619	0.00695
737.886	0.00814
738.153	0.00828
738.42	0.0087
738.688	0.00821
738.955	0.00744
739.222	0.00716
739.489	0.00758
739.756	0.00842
740.023	0.00702
740.291	0.00709
740.558	0.00793
740.825	0.00751
741.092	0.00667
741.359	0.00723
741.626	0.00807
741.893	0.00765
742.161	0.00723
742.428	0.00786
742.695	0.00688
742.962	0.00716
743.229	0.00709
743.496	0.00653
743.763	0.00751
744.03	0.0073
744.297	0.00744
744.564	0.0066
744.831	0.00779
745.098	0.00618
745.365	0.00751
745.632	0.00575
745.899	0.00723
746.166	0.0073
746.433	0.00751
746.7	0.00625
746.967	0.00625
747.234	0.00695
747.501	0.00723
747.768	0.00681
748.035	0.0066
748.302	0.00695
748.569	0.00646
748.836	0.00632
749.103	0.0066
749.37	0.00646
749.636	0.00568
749.903	0.00653
750.17	0.00582
750.437	0.00582
750.704	0.00533
750.971	0.00639
751.238	0.000491194
751.505	0.00526
751.771	0.00477
752.038	0.00575
752.305	0.00526
752.572	0.00589
752.839	0.00505
753.106	0.00533
753.372	0.00554
753.639	0.00653
753.906	0.0047
754.173	0.00449
754.439	0.00547
754.706	0.00477
754.973	0.00477
755.24	0.0054
755.506	0.00456
755.773	0.00463
756.04	0.00442
756.307	0.00463
756.573	0.00554
756.84	0.00386
757.107	0.00519
757.373	0.00547
757.64	0.00456
757.907	0.00491
758.173	0.00428
758.44	0.00463
758.707	0.00435
758.973	0.00477
759.24	0.00463
759.507	0.00386
759.773	0.004
760.04	0.00414
760.306	0.00428
760.573	0.00337
760.84	0.00372
761.106	0.00407
761.373	0.00358
761.639	0.00449
761.906	0.00421
762.172	0.00428
762.439	0.00288
762.705	0.00435
762.972	0.0047
763.239	0.00351
763.505	0.00393
763.772	0.00281
764.038	0.0033
764.305	0.00414
764.571	0.0026
764.837	0.00463
765.104	0.00421
765.37	0.00435
765.637	0.00309
765.903	0.004
766.17	0.00302
766.436	0.00337
766.703	0.00526
766.969	0.00365
767.235	0.00323
--	--
--	--
--	--
--	--
--	--
--	--
--	--
--	--
--	--
--	--
--	--
--	--
--	--
--	--
--	--
--	--
--	--
--	--
--	--
--	--
--	--
--	--
--	--
--	--
--	--
--	--
--	--
--	--
--	--
--	--
--	--
--	--
--	--
--	--
--	--
--	--
--	--
--	--
--	--
--	--
--	--
--	--
--	--
--	--
--	--
--	--
--	--
--	--
--	--
--	--
--	--
--	--
--	--
--	--
--	--
--	--
--	--
--	--
--	--
--	--
--	--
--	--
--	--
--	--
--	--
--	--
--	--
--	--
--	--
--	--
--	--
--	--
--	--
--	--
--	--
--	--
--	--
--	--
--	--
--	--
--	--
--	--
--	--
--	--
--	--
--	--
--	--
--	--
--	--
--	--
--	--
--	--
--	--
--	--
--	--
--	--
--	--
--	--
--	--
--	--
--	--
--	--
--	--
--	--
--	--
--	--
--	--
--	--
--	--
--	--
--	--
--	--
--	--
--	--
--	--
--	--
--	--
--	--
--	--
--	--
--	--
--	--
--	--
--	--
--	--
--	--
--	--
--	--
--	--
--	--
--	--
--	--
--	--
--	--
--	--
--	--
--	--
--	--
--	--
--	--
--	--
--	--
--	--
--	--
--	--
--	--
--	--
--	--
--	--
--	--

## Sheet: Supplementary Figure 2
BTP		BTB
410.167	0	536.209	0
410.443	0.00424	536.482	0.000968975
410.718	0.0062	536.755	0.00111
410.993	0.00479	537.029	0.00134
411.268	0.00487	537.302	0.001
411.543	0.00432	537.575	0.000968975
411.818	0.00636	537.848	0.000986593
412.094	0.00322	538.122	0.00104
412.369	0.00558	538.395	0.00132
412.644	0.00565	538.668	0.00115
412.919	0.00503	538.941	0.00115
413.194	0.00487	539.214	0.00153
413.469	0.00455	539.488	0.00118
413.744	0.00448	539.761	0.00102
414.019	0.00542	540.034	0.00139
414.295	0.00416	540.307	0.00116
414.57	0.00581	540.58	0.000792798
414.845	0.00432	540.853	0.00111
415.12	0.00401	541.127	0.00109
415.395	0.00479	541.4	0.00115
415.67	0.00416	541.673	0.00109
415.945	0.00542	541.946	0.000792798
416.22	0.0055	542.219	0.00123
416.495	0.00558	542.492	0.000880887
416.77	0.0051	542.765	0.000916122
417.045	0.00455	543.038	0.00116
417.32	0.00377	543.312	0.00125
417.595	0.00369	543.585	0.000669474
417.87	0.00518	543.858	0.000986593
418.145	0.00338	544.131	0.00137
418.42	0.00408	544.404	0.000634238
418.695	0.00267	544.677	0.000916122
418.97	0.00353	544.95	0.00134
419.245	0.00416	545.223	0.00116
419.52	0.00385	545.496	0.000845651
419.795	0.00377	545.769	0.000845651
420.07	0.00416	546.042	0.00129
420.345	0.00369	546.315	0.000968975
420.62	0.0033	546.588	0.000898504
420.895	0.00463	546.861	0.00137
421.169	0.00377	547.134	0.00111
421.444	0.00416	547.407	0.000898504
421.719	0.00495	547.68	0.001
421.994	0.00487	547.953	0.00155
422.269	0.00361	548.226	0.00113
422.544	0.00353	548.499	0.000951357
422.819	0.00408	548.772	0.00167
423.094	0.00479	549.045	0.00118
423.368	0.00369	549.317	0.00115
423.643	0.00338	549.59	0.00116
423.918	0.00416	549.863	0.00118
424.193	0.00251	550.136	0.00123
424.468	0.00385	550.409	0.001
424.743	0.00369	550.682	0.00127
425.017	0.00314	550.955	0.00139
425.292	0.00353	551.228	0.00118
425.567	0.00314	551.501	0.00111
425.842	0.00267	551.773	0.00127
426.117	0.00353	552.046	0.00127
426.391	0.00243	552.319	0.00141
426.666	0.00306	552.592	0.00123
426.941	0.00424	552.865	0.00116
427.216	0.00416	553.138	0.00143
427.49	0.00228	553.41	0.00143
427.765	0.00487	553.683	0.00132
428.04	0.00322	553.956	0.00122
428.315	0.00338	554.229	0.00143
428.589	0.00393	554.502	0.00166
428.864	0.00393	554.774	0.00148
429.139	0.00377	555.047	0.00162
429.413	0.00298	555.32	0.00171
429.688	0.00377	555.593	0.00144
429.963	0.00385	555.865	0.00157
430.238	0.00463	556.138	0.00174
430.512	0.00283	556.411	0.00227
430.787	0.00346	556.683	0.00173
431.062	0.00306	556.956	0.00187
431.336	0.00346	557.229	0.0019
431.611	0.00518	557.502	0.00229
431.885	0.00416	557.774	0.00196
432.16	0.00503	558.047	0.00204
432.435	0.00322	558.32	0.00231
432.709	0.00346	558.592	0.00215
432.984	0.00353	558.865	0.00208
433.259	0.00542	559.138	0.00255
433.533	0.00314	559.41	0.0027
433.808	0.00416	559.683	0.00236
434.082	0.00479	559.955	0.0027
434.357	0.00416	560.228	0.00292
434.631	0.00393	560.501	0.00252
434.906	0.00377	560.773	0.00291
435.181	0.00306	561.046	0.00285
435.455	0.00573	561.318	0.00326
435.73	0.00369	561.591	0.00329
436.004	0.00534	561.864	0.00342
436.279	0.00416	562.136	0.00352
436.553	0.00377	562.409	0.0037
436.828	0.00291	562.681	0.00386
437.102	0.0055	562.954	0.00372
437.377	0.00448	563.226	0.00433
437.651	0.00503	563.499	0.00361
437.926	0.0044	563.771	0.00396
438.2	0.00503	564.044	0.00484
438.475	0.00471	564.316	0.00458
438.749	0.00455	564.589	0.00483
439.023	0.00495	564.861	0.00499
439.298	0.0055	565.134	0.00499
439.572	0.00518	565.406	0.00537
439.847	0.00605	565.679	0.00571
440.121	0.0062	565.951	0.00544
440.396	0.00526	566.224	0.00615
440.67	0.00628	566.496	0.00613
440.944	0.00605	566.769	0.00661
441.219	0.00589	567.041	0.0062
441.493	0.00613	567.313	0.00673
441.768	0.0051	567.586	0.00712
442.042	0.00699	567.858	0.00761
442.316	0.00573	568.131	0.00768
442.591	0.0077	568.403	0.00812
442.865	0.00573	568.675	0.00825
443.139	0.00825	568.948	0.00837
443.414	0.00801	569.22	0.00844
443.688	0.00675	569.493	0.00897
443.962	0.0077	569.765	0.00983
444.237	0.00675	570.037	0.0098
444.511	0.00832	570.31	0.01013
444.785	0.00801	570.582	0.01087
445.06	0.00754	570.854	0.01106
445.334	0.00777	571.127	0.01098
445.608	0.0088	571.399	0.01175
445.882	0.00825	571.671	0.01268
446.157	0.00903	571.943	0.01293
446.431	0.01052	572.216	0.01334
446.705	0.00801	572.488	0.01387
446.979	0.00982	572.76	0.01439
447.254	0.01013	573.032	0.01478
447.528	0.00958	573.305	0.01517
447.802	0.01044	573.577	0.01614
448.076	0.00997	573.849	0.01668
448.351	0.00793	574.121	0.0173
448.625	0.00997	574.394	0.01764
448.899	0.00754	574.666	0.01852
449.173	0.01076	574.938	0.01896
449.447	0.00903	575.21	0.01984
449.721	0.01037	575.482	0.02095
449.996	0.00919	575.755	0.02195
450.27	0.00942	576.027	0.02211
450.544	0.01021	576.299	0.02326
450.818	0.00919	576.571	0.024
451.092	0.00966	576.843	0.02459
451.366	0.01052	577.115	0.02546
451.641	0.01084	577.388	0.02676
451.915	0.01044	577.66	0.02784
452.189	0.01052	577.932	0.0284
452.463	0.0117	578.204	0.0296
452.737	0.01029	578.476	0.03097
453.011	0.0106	578.748	0.03155
453.285	0.01209	579.02	0.03339
453.559	0.01044	579.292	0.03465
453.833	0.01147	579.564	0.03516
454.107	0.01194	579.837	0.03663
454.381	0.0128	580.109	0.03865
454.655	0.0106	580.381	0.04012
454.929	0.01272	580.653	0.04086
455.203	0.01241	580.925	0.04251
455.477	0.01217	581.197	0.04419
455.752	0.0128	581.469	0.04457
456.026	0.01194	581.741	0.04752
456.3	0.01311	582.013	0.04915
456.574	0.01398	582.285	0.05009
456.848	0.01241	582.557	0.0521
457.121	0.01335	582.829	0.05391
457.395	0.01256	583.101	0.05585
457.669	0.01319	583.373	0.05731
457.943	0.01437	583.645	0.05948
458.217	0.0139	583.917	0.0618
458.491	0.01508	584.189	0.06379
458.765	0.01461	584.461	0.06575
459.039	0.01531	584.733	0.06823
459.313	0.01657	585.004	0.07045
459.587	0.01563	585.276	0.07262
459.861	0.01461	585.548	0.07451
460.135	0.01555	585.82	0.07699
460.409	0.01618	586.092	0.07944
460.683	0.01665	586.364	0.08233
460.957	0.01767	586.636	0.08506
461.23	0.01484	586.908	0.08863
461.504	0.01736	587.18	0.09059
461.778	0.0172	587.451	0.09337
462.052	0.01594	587.723	0.09695
462.326	0.01885	587.995	0.09986
462.6	0.0201	588.267	0.10199
462.873	0.0194	588.539	0.10548
463.147	0.02026	588.811	0.10842
463.421	0.0216	589.082	0.11284
463.695	0.02034	589.354	0.11487
463.969	0.0212	589.626	0.11971
464.243	0.02238	589.898	0.1228
464.516	0.02387	590.17	0.12611
464.79	0.02482	590.441	0.12944
465.064	0.02387	590.713	0.13411
465.338	0.02568	590.985	0.13782
465.611	0.02615	591.257	0.14085
465.885	0.0256	591.528	0.14684
466.159	0.02576	591.8	0.15007
466.433	0.02796	592.072	0.15252
466.706	0.0289	592.344	0.15833
466.98	0.02788	592.615	0.1621
467.254	0.03	592.887	0.16791
467.528	0.03039	593.159	0.17235
467.801	0.03235	593.43	0.17783
468.075	0.03173	593.702	0.18167
468.349	0.03314	593.974	0.18729
468.622	0.03416	594.245	0.19166
468.896	0.03495	594.517	0.19732
469.17	0.03659	594.789	0.20176
469.443	0.0373	595.06	0.20821
469.717	0.03817	595.332	0.21233
469.991	0.03887	595.604	0.21835
470.264	0.03942	595.875	0.22401
470.538	0.04115	596.147	0.22952
470.812	0.04209	596.419	0.23606
471.085	0.04288	596.69	0.24131
471.359	0.0439	596.962	0.24697
471.632	0.04555	597.233	0.25433
471.906	0.04625	597.505	0.25852
472.18	0.04743	597.776	0.26488
472.453	0.04987	598.048	0.27212
472.727	0.05057	598.32	0.27838
473	0.05152	598.591	0.28509
473.274	0.05356	598.863	0.29087
473.547	0.05458	599.134	0.29742
473.821	0.05662	599.406	0.30375
474.095	0.05725	599.677	0.3109
474.368	0.05693	599.949	0.31784
474.642	0.05968	600.22	0.32628
474.915	0.06424	600.492	0.33174
475.189	0.06487	600.763	0.33882
475.462	0.06706	601.035	0.34601
475.736	0.06887	601.306	0.35306
476.009	0.07021	601.578	0.35975
476.283	0.07288	601.849	0.36515
476.556	0.07398	602.121	0.37533
476.83	0.07468	602.392	0.3806
477.103	0.07539	602.663	0.3903
477.376	0.07924	602.935	0.39656
477.65	0.08081	603.206	0.40257
477.923	0.08403	603.478	0.40998
478.197	0.08536	603.749	0.42057
478.47	0.08701	604.021	0.42314
478.744	0.09204	604.292	0.43466
479.017	0.09259	604.563	0.44018
479.29	0.0973	604.835	0.4479
479.564	0.09895	605.106	0.45508
479.837	0.10287	605.377	0.46313
480.111	0.10507	605.649	0.47036
480.384	0.10821	605.92	0.47718
480.657	0.10939	606.191	0.48503
480.931	0.11583	606.463	0.49166
481.204	0.11834	606.734	0.50078
481.478	0.12078	607.005	0.50956
481.751	0.1229	607.277	0.5153
482.024	0.12808	607.548	0.52275
482.298	0.13201	607.819	0.53228
482.571	0.1368	608.091	0.5378
482.844	0.13892	608.362	0.5467
483.117	0.14771	608.633	0.55172
483.391	0.1485	608.904	0.56053
483.664	0.15345	609.176	0.57071
483.937	0.15659	609.447	0.57478
484.211	0.16232	609.718	0.58364
484.484	0.16586	609.989	0.59028
484.757	0.17025	610.261	0.59828
485.03	0.17622	610.532	0.60429
485.304	0.18352	610.803	0.61209
485.577	0.18682	611.074	0.62194
485.85	0.19153	611.345	0.62779
486.123	0.19821	611.617	0.63517
486.397	0.20418	611.888	0.64187
486.67	0.2118	612.159	0.64611
486.943	0.21242	612.43	0.65556
487.216	0.22012	612.701	0.66149
487.489	0.23041	612.972	0.66798
487.763	0.23535	613.243	0.67589
488.036	0.2414	613.515	0.68258
488.309	0.2476	613.786	0.68783
488.582	0.25224	614.057	0.69546
488.855	0.25828	614.328	0.70286
489.128	0.26598	614.599	0.70698
489.402	0.27595	614.87	0.71426
489.675	0.28169	615.141	0.72206
489.948	0.28624	615.412	0.72478
490.221	0.29457	615.683	0.73524
490.494	0.30061	615.954	0.73834
490.767	0.31082	616.225	0.74856
491.04	0.31844	616.497	0.7536
491.313	0.32409	616.768	0.75758
491.586	0.33305	617.039	0.76352
491.86	0.34223	617.31	0.77048
492.133	0.34891	617.581	0.77729
492.406	0.35558	617.852	0.78249
492.679	0.36509	618.123	0.78811
492.952	0.37223	618.394	0.79629
493.225	0.38056	618.665	0.80307
493.498	0.39022	618.936	0.80629
493.771	0.39485	619.207	0.81158
494.044	0.40592	619.478	0.82099
494.317	0.41346	619.749	0.82366
494.59	0.42445	620.019	0.8298
494.863	0.43199	620.29	0.83596
495.136	0.43898	620.561	0.84408
495.409	0.44872	620.832	0.84579
495.682	0.4572	621.103	0.85104
495.955	0.46223	621.374	0.85487
496.228	0.47126	621.645	0.86133
496.501	0.48052	621.916	0.86663
496.774	0.49105	622.187	0.87162
497.047	0.49874	622.458	0.87724
497.32	0.50314	622.729	0.87773
497.593	0.51052	622.999	0.8826
497.866	0.52073	623.27	0.88688
498.138	0.52992	623.541	0.89147
498.411	0.53879	623.812	0.89449
498.684	0.54657	624.083	0.89916
498.957	0.55678	624.354	0.90532
499.23	0.5618	624.624	0.90562
499.503	0.57005	624.895	0.90856
499.776	0.58379	625.166	0.91262
500.049	0.58709	625.437	0.91237
500.322	0.59455	625.708	0.91743
500.594	0.60444	625.978	0.91824
500.867	0.61536	626.249	0.92509
501.14	0.6174	626.52	0.92616
501.413	0.62667	626.791	0.92798
501.686	0.63766	627.062	0.93286
501.959	0.64018	627.332	0.93374
502.231	0.65282	627.603	0.93853
502.504	0.65777	627.874	0.94029
502.777	0.66452	628.144	0.93848
503.05	0.67277	628.415	0.94535
503.323	0.68235	628.686	0.94716
503.595	0.69036	628.957	0.94928
503.868	0.69664	629.227	0.94806
504.141	0.70245	629.498	0.95204
504.414	0.70975	629.769	0.95691
504.686	0.72075	630.039	0.95386
504.959	0.72656	630.31	0.95985
505.232	0.73064	630.581	0.96055
505.505	0.73905	630.851	0.96122
505.777	0.74603	631.122	0.96492
506.05	0.75232	631.393	0.96554
506.323	0.75522	631.663	0.96529
506.595	0.75774	631.934	0.96765
506.868	0.76692	632.204	0.96727
507.141	0.77195	632.475	0.97012
507.413	0.77745	632.746	0.97155
507.686	0.78059	633.016	0.9707
507.959	0.78985	633.287	0.97218
508.231	0.79441	633.557	0.97401
508.504	0.79857	633.828	0.97468
508.777	0.80477	634.098	0.97824
509.049	0.81302	634.369	0.97942
509.322	0.81459	634.639	0.9784
509.595	0.82174	634.91	0.97967
509.867	0.83399	635.181	0.98289
510.14	0.83375	635.451	0.98249
510.412	0.83721	635.722	0.98115
510.685	0.83839	635.992	0.98044
510.958	0.84537	636.263	0.98251
511.23	0.8449	636.533	0.98578
511.503	0.85268	636.804	0.98536
511.775	0.8566	637.074	0.98605
512.048	0.85825	637.344	0.98887
512.32	0.8621	637.615	0.98917
512.593	0.86532	637.885	0.99248
512.866	0.86556	638.156	0.99101
513.138	0.87474	638.426	0.98547
513.411	0.87043	638.697	0.98899
513.683	0.87977	638.967	0.99202
513.956	0.8804	639.238	0.98934
514.228	0.88574	639.508	0.9892
514.501	0.88755	639.778	0.99181
514.773	0.89155	640.049	0.99167
515.046	0.88967	640.319	0.99329
515.318	0.88998	640.589	0.99294
515.59	0.89697	640.86	0.99114
515.863	0.89815	641.13	0.99352
516.135	0.89862	641.401	0.99364
516.408	0.89987	641.671	0.999
516.68	0.90537	641.941	0.99778
516.953	0.90631	642.212	0.99551
517.225	0.9082	642.482	0.99607
517.498	0.9122	642.752	0.99623
517.77	0.91495	643.022	0.99637
518.042	0.91676	643.293	0.99523
518.315	0.91786	643.563	0.99602
518.587	0.91456	643.833	0.99824
518.86	0.92108	644.104	0.99538
519.132	0.92281	644.374	0.99669
519.404	0.925	644.644	1
519.677	0.92579	644.914	0.99628
519.949	0.92767	645.185	0.99961
520.221	0.93129	645.455	0.99438
520.494	0.93223	645.725	0.99595
520.766	0.93906	645.995	0.9966
521.038	0.93694	646.266	0.99651
521.311	0.94267	646.536	0.99702
521.583	0.94016	646.806	0.99489
521.855	0.94	647.076	0.99634
522.128	0.94754	647.346	0.99271
522.4	0.94809	647.617	0.99262
522.672	0.94966	647.887	0.99288
522.944	0.95163	648.157	0.99406
523.217	0.95163	648.427	0.99202
523.489	0.95594	648.697	0.99241
523.761	0.95406	648.967	0.99251
524.033	0.95838	649.237	0.99355
524.306	0.9532	649.508	0.99292
524.578	0.96176	649.778	0.98853
524.85	0.96019	650.048	0.99019
525.122	0.96796	650.318	0.98823
525.394	0.97118	650.588	0.99237
525.667	0.96851	650.858	0.98702
525.939	0.96969	651.128	0.98885
526.211	0.97723	651.398	0.98892
526.483	0.97581	651.668	0.98668
526.755	0.97943	651.938	0.98693
527.028	0.98052	652.208	0.98679
527.3	0.97958	652.478	0.98784
527.572	0.98029	652.748	0.98548
527.844	0.98194	653.018	0.98665
528.116	0.98594	653.288	0.98517
528.388	0.98571	653.558	0.98485
528.66	0.98924	653.828	0.98538
528.933	0.98775	654.098	0.98555
529.205	0.98602	654.368	0.98125
529.477	0.98492	654.638	0.98101
529.749	0.98453	654.908	0.98399
530.021	0.99293	655.178	0.9842
530.293	0.99207	655.448	0.98097
530.565	0.99152	655.718	0.97986
530.837	0.99191	655.988	0.98023
531.109	0.99278	656.258	0.976
531.381	0.99254	656.528	0.97953
531.653	0.98924	656.798	0.97521
531.925	0.99733	657.068	0.97625
532.197	0.99144	657.338	0.97674
532.469	0.99301	657.608	0.97461
532.741	0.99364	657.878	0.97424
533.013	0.99592	658.147	0.97153
533.285	1	658.417	0.97146
533.557	0.99278	658.687	0.96945
533.829	0.99898	658.957	0.96887
534.101	0.99003	659.227	0.9689
534.373	0.99568	659.497	0.96639
534.645	0.98602	659.767	0.96713
534.917	0.9949	660.036	0.96647
535.189	0.99694	660.306	0.96142
535.461	0.99128	660.576	0.9629
535.733	0.99246	660.846	0.95862
536.005	0.98846	661.116	0.95719
536.277	0.99348	661.385	0.95722
536.549	0.99435	661.655	0.95701
536.821	0.99293	661.925	0.95344
537.093	0.98987	662.195	0.95444
537.365	0.98924	662.465	0.9519
537.637	0.99285	662.734	0.94988
537.908	0.98634	663.004	0.94945
538.18	0.98602	663.274	0.94875
538.452	0.98948	663.544	0.94558
538.724	0.98555	663.813	0.942
538.996	0.98351	664.083	0.94112
539.268	0.98264	664.353	0.94065
539.54	0.98272	664.622	0.93947
539.811	0.98288	664.892	0.93797
540.083	0.98068	665.162	0.93622
540.355	0.97636	665.431	0.93494
540.627	0.97165	665.701	0.92963
540.899	0.97471	665.971	0.92775
541.17	0.97291	666.24	0.92722
541.442	0.96765	666.51	0.92564
541.714	0.96804	666.78	0.92447
541.986	0.96097	667.049	0.92146
542.258	0.96262	667.319	0.92023
542.529	0.95233	667.589	0.9182
542.801	0.95335	667.858	0.91744
543.073	0.95649	668.128	0.91573
543.345	0.95194	668.397	0.91313
543.616	0.94809	668.667	0.91307
543.888	0.94299	668.937	0.90976
544.16	0.9444	669.206	0.90765
544.431	0.94008	669.476	0.90506
544.703	0.93388	669.745	0.90316
544.975	0.9338	670.015	0.90097
545.247	0.93082	670.284	0.90088
545.518	0.92744	670.554	0.89664
545.79	0.92587	670.823	0.89382
546.062	0.91966	671.093	0.89429
546.333	0.91542	671.362	0.89093
546.605	0.91055	671.632	0.88866
546.877	0.91283	671.901	0.88786
547.148	0.9104	672.171	0.88434
547.42	0.90521	672.44	0.88034
547.691	0.89964	672.71	0.8806
547.963	0.90309	672.979	0.87735
548.235	0.88959	673.249	0.87458
548.506	0.88605	673.518	0.87268
548.778	0.8855	673.788	0.87335
549.049	0.88849	674.057	0.86894
549.321	0.88134	674.326	0.86635
549.593	0.8815	674.596	0.8657
549.864	0.87467	674.865	0.86258
550.136	0.87679	675.135	0.8616
550.407	0.86516	675.404	0.85753
550.679	0.86077	675.673	0.85416
550.95	0.8599	675.943	0.85474
551.222	0.8559	676.212	0.85085
551.493	0.85283	676.482	0.84829
551.765	0.85181	676.751	0.84942
552.037	0.84333	677.02	0.84551
552.308	0.8449	677.29	0.84185
552.58	0.8427	677.559	0.84144
552.851	0.83469	677.828	0.8386
553.123	0.83713	678.098	0.83533
553.394	0.82896	678.367	0.83492
553.665	0.827	678.636	0.8323
553.937	0.82001	678.906	0.82957
554.208	0.81703	679.175	0.82798
554.48	0.81169	679.444	0.82546
554.751	0.8131	679.713	0.82347
555.023	0.81114	679.983	0.81914
555.294	0.80344	680.252	0.81776
555.566	0.79912	680.521	0.81671
555.837	0.79441	680.79	0.81242
556.108	0.79292	681.06	0.81147
556.38	0.78711	681.329	0.80786
556.651	0.78608	681.598	0.80536
556.923	0.78216	681.867	0.80302
557.194	0.78396	682.137	0.80039
557.465	0.77093	682.406	0.79488
557.737	0.77124	682.675	0.79368
558.008	0.76198	682.944	0.79176
558.279	0.76111	683.213	0.78786
558.551	0.76331	683.482	0.78617
558.822	0.75365	683.752	0.78483
559.093	0.7509	684.021	0.78059
559.365	0.74572	684.29	0.77645
559.636	0.74344	684.559	0.77298
559.907	0.74203	684.828	0.77063
560.179	0.73559	685.097	0.76692
560.45	0.73606	685.366	0.76667
560.721	0.73158	685.636	0.76348
560.992	0.72829	685.905	0.75869
561.264	0.72538	686.174	0.75702
561.535	0.71823	686.443	0.7514
561.806	0.71219	686.712	0.74882
562.078	0.70999	686.981	0.74759
562.349	0.70159	687.25	0.74356
562.62	0.70386	687.519	0.73912
562.891	0.69554	687.788	0.7375
563.162	0.69648	688.057	0.73367
563.434	0.69389	688.326	0.73048
563.705	0.68934	688.595	0.72684
563.976	0.684	688.864	0.72416
564.247	0.6829	689.133	0.72201
564.518	0.67952	689.402	0.71752
564.79	0.6785	689.671	0.71355
565.061	0.67135	689.94	0.7111
565.332	0.6686	690.209	0.70809
565.603	0.66491	690.478	0.70267
565.874	0.66012	690.747	0.70087
566.145	0.65565	691.016	0.69808
566.417	0.65329	691.285	0.69578
566.688	0.64559	691.554	0.69026
566.959	0.64418	691.823	0.68781
567.23	0.64677	692.092	0.6845
567.501	0.64112	692.361	0.68096
567.772	0.63311	692.63	0.68034
568.043	0.63696	692.899	0.67492
568.314	0.63162	693.167	0.6694
568.585	0.62541	693.436	0.66875
568.857	0.62125	693.705	0.66257
569.128	0.61889	693.974	0.66262
569.399	0.61426	694.243	0.65647
569.67	0.61167	694.512	0.65355
569.941	0.60421	694.781	0.65142
570.212	0.60554	695.05	0.64615
570.483	0.59604	695.318	0.6452
570.754	0.59337	695.587	0.64088
571.025	0.59196	695.856	0.6382
571.296	0.58827	696.125	0.637
571.567	0.58756	696.394	0.63153
571.838	0.57727	696.662	0.62608
572.109	0.57115	696.931	0.62238
572.38	0.57343	697.2	0.62104
572.651	0.57052	697.469	0.61636
572.922	0.56573	697.738	0.61377
573.193	0.56494	698.006	0.61023
573.464	0.55866	698.275	0.60788
573.735	0.55348	698.544	0.60357
574.006	0.55097	698.813	0.60057
574.276	0.54845	699.081	0.59777
574.547	0.5406	699.35	0.5916
574.818	0.53997	699.619	0.59025
575.089	0.5373	699.887	0.58359
575.36	0.53204	700.156	0.57991
575.631	0.53235	700.425	0.57837
575.902	0.52945	700.693	0.57081
576.173	0.52262	700.962	0.56965
576.444	0.51704	701.231	0.56595
576.715	0.51343	701.499	0.56322
576.985	0.51225	701.768	0.56044
577.256	0.51099	702.037	0.55299
577.527	0.50754	702.305	0.55103
577.798	0.5073	702.574	0.54988
578.069	0.50047	702.843	0.5446
578.34	0.49427	703.111	0.544
578.61	0.49238	703.38	0.53912
578.881	0.4916	703.648	0.53644
579.152	0.48885	703.917	0.53265
579.423	0.48249	704.186	0.53043
579.694	0.48045	704.454	0.52661
579.964	0.47668	704.723	0.52392
580.235	0.47063	704.991	0.52066
580.506	0.46937	705.26	0.51539
580.777	0.47047	705.528	0.51347
581.047	0.46568	705.797	0.51063
581.318	0.46183	706.066	0.5082
581.589	0.45893	706.334	0.5036
581.86	0.45579	706.603	0.50283
582.13	0.45422	706.871	0.49851
582.401	0.45249	707.14	0.49555
582.672	0.44841	707.408	0.49242
582.943	0.44731	707.677	0.4902
583.213	0.44393	707.945	0.48662
583.484	0.43922	708.214	0.48213
583.755	0.43796	708.482	0.48199
584.025	0.43411	708.75	0.47712
584.296	0.43105	709.019	0.47619
584.567	0.42587	709.287	0.4729
584.837	0.42359	709.556	0.47076
585.108	0.42367	709.824	0.46604
585.379	0.42218	710.093	0.46395
585.649	0.41542	710.361	0.46197
585.92	0.41432	710.629	0.45785
586.19	0.41213	710.898	0.45632
586.461	0.40749	711.166	0.45337
586.732	0.40349	711.435	0.45158
587.002	0.40655	711.703	0.44728
587.273	0.40019	711.971	0.44626
587.543	0.39799	712.24	0.44323
587.814	0.39234	712.508	0.43836
588.085	0.39406	712.776	0.43618
588.355	0.39037	713.045	0.43424
588.626	0.39006	713.313	0.43067
588.896	0.38511	713.581	0.42727
589.167	0.38166	713.85	0.42552
589.437	0.3793	714.118	0.42462
589.708	0.37592	714.386	0.42133
589.978	0.37278	714.655	0.41743
590.249	0.372	714.923	0.41467
590.519	0.36705	715.191	0.41349
590.79	0.36713	715.459	0.40963
591.06	0.36132	715.728	0.40681
591.331	0.3599	715.996	0.40572
591.601	0.35535	716.264	0.40234
591.872	0.35221	716.532	0.40001
592.142	0.35221	716.801	0.39645
592.413	0.34789	717.069	0.39383
592.683	0.34569	717.337	0.38946
592.954	0.34121	717.605	0.38875
593.224	0.34098	717.873	0.38537
593.495	0.3365	718.142	0.38415
593.765	0.34051	718.41	0.38255
594.035	0.33242	718.678	0.37905
594.306	0.331	718.946	0.37806
594.576	0.3288	719.214	0.37533
594.847	0.32574	719.482	0.37276
595.117	0.32409	719.751	0.36911
595.387	0.32166	720.019	0.36823
595.658	0.31671	720.287	0.36488
595.928	0.31506	720.555	0.36261
596.198	0.31255	720.823	0.36049
596.469	0.30933	721.091	0.35748
596.739	0.30941	721.359	0.3569
597.009	0.30603	721.627	0.3538
597.28	0.30619	721.896	0.35054
597.55	0.29983	722.164	0.3489
597.82	0.29786	722.432	0.34705
598.091	0.29574	722.7	0.34483
598.361	0.29441	722.968	0.34238
598.631	0.29237	723.236	0.33979
598.902	0.28985	723.504	0.33801
599.172	0.28875	723.772	0.33638
599.442	0.28467	724.04	0.334
599.712	0.28294	724.308	0.33283
599.983	0.28114	724.576	0.32989
600.253	0.28019	724.844	0.32852
600.523	0.27431	725.112	0.32545
600.793	0.27289	725.38	0.3239
601.064	0.27266	725.648	0.32172
601.334	0.27289	725.916	0.31978
601.604	0.26873	726.184	0.31816
601.874	0.26355	726.452	0.31592
602.144	0.26645	726.72	0.31254
602.415	0.26135	726.988	0.31201
602.685	0.25978	727.256	0.30944
602.955	0.25978	727.524	0.30778
603.225	0.2553	727.791	0.30627
603.495	0.25342	728.059	0.30486
603.766	0.25169	728.327	0.30229
604.036	0.25075	728.595	0.30031
604.306	0.24847	728.863	0.29776
604.576	0.24792	729.131	0.29556
604.846	0.24305	729.399	0.2946
605.116	0.23928	729.667	0.29275
605.386	0.24179	729.935	0.29149
605.656	0.23504	730.202	0.28911
605.927	0.23504	730.47	0.28717
606.197	0.23088	730.738	0.28513
606.467	0.23292	731.006	0.28319
606.737	0.22986	731.274	0.28099
607.007	0.23017	731.542	0.27905
607.277	0.22593	731.809	0.2769
607.547	0.22436	732.077	0.27635
607.817	0.22365	732.345	0.27406
608.087	0.22138	732.613	0.2705
608.357	0.21957	732.88	0.26989
608.627	0.21886	733.148	0.26846
608.897	0.21604	733.416	0.26612
609.167	0.21462	733.684	0.26479
609.437	0.20858	733.952	0.26346
609.707	0.20889	734.219	0.26095
609.977	0.20653	734.487	0.25956
610.247	0.20551	734.755	0.25685
610.517	0.20379	735.022	0.25519
610.787	0.20308	735.29	0.25472
611.057	0.20057	735.558	0.25225
611.327	0.20002	735.826	0.25044
611.597	0.20119	736.093	0.24915
611.867	0.19546	736.361	0.247
612.137	0.19428	736.629	0.24469
612.407	0.19373	736.896	0.24254
612.677	0.19138	737.164	0.24112
612.947	0.18926	737.431	0.24025
613.217	0.1902	737.699	0.23821
613.487	0.18839	737.967	0.23497
613.756	0.18337	738.234	0.23467
614.026	0.18384	738.502	0.23305
614.296	0.18415	738.77	0.23093
614.566	0.18195	739.037	0.22861
614.836	0.17881	739.305	0.22736
615.106	0.17991	739.572	0.22491
615.376	0.1763	739.84	0.22246
615.646	0.17394	740.108	0.22258
615.915	0.17512	740.375	0.21966
616.185	0.17135	740.643	0.21827
616.455	0.17206	740.91	0.2174
616.725	0.16962	741.178	0.21543
616.995	0.16711	741.445	0.21425
617.264	0.16853	741.713	0.21177
617.534	0.16562	741.98	0.2093
617.804	0.16381	742.248	0.20736
618.074	0.16146	742.515	0.2053
618.344	0.16091	742.783	0.20489
618.613	0.15926	743.05	0.20241
618.883	0.15887	743.318	0.20135
619.153	0.15769	743.585	0.19815
619.423	0.15659	743.853	0.19737
619.692	0.15486	744.12	0.19545
619.962	0.15368	744.388	0.1949
620.232	0.15274	744.655	0.19154
620.502	0.1536	744.922	0.19073
620.771	0.14991	745.19	0.18863
621.041	0.15023	745.457	0.18772
621.311	0.14826	745.725	0.18617
621.58	0.14701	745.992	0.184
621.85	0.14662	746.26	0.18282
622.12	0.14567	746.527	0.18097
622.389	0.1434	746.794	0.17873
622.659	0.14308	747.062	0.17794
622.929	0.14277	747.329	0.17639
623.198	0.1401	747.596	0.17457
623.468	0.13884	747.864	0.17387
623.738	0.13798	748.131	0.17191
624.007	0.13735	748.398	0.16934
624.277	0.13798	748.666	0.16883
624.546	0.13546	748.933	0.16587
624.816	0.1335	749.2	0.16503
625.086	0.13523	749.468	0.16559
625.355	0.13185	749.735	0.16291
625.625	0.13248	750.002	0.16154
625.894	0.12989	750.27	0.16011
626.164	0.12659	750.537	0.15808
626.434	0.12557	750.804	0.15784
626.703	0.12588	751.071	0.15622
626.973	0.12526	751.339	0.15396
627.242	0.12306	751.606	0.15356
627.512	0.12251	751.873	0.15128
627.781	0.12117	752.14	0.15051
628.051	0.12227	752.408	0.14987
628.32	0.12345	752.675	0.14772
628.59	0.11882	752.942	0.14649
628.859	0.11834	753.209	0.14637
629.129	0.11921	753.476	0.14408
629.398	0.1167	753.744	0.143
629.668	0.11505	754.011	0.14172
629.937	0.11379	754.278	0.14027
630.207	0.1145	754.545	0.13844
630.476	0.11245	754.812	0.13768
630.746	0.11191	755.079	0.13615
631.015	0.10994	755.346	0.13539
631.284	0.11088	755.614	0.13425
631.554	0.10821	755.881	0.13249
631.823	0.10814	756.148	0.13192
632.093	0.10664	756.415	0.13005
632.362	0.10625	756.682	0.12857
632.632	0.1057	756.949	0.12835
632.901	0.10554	757.216	0.12681
633.17	0.10492	757.483	0.12503
633.44	0.10413	757.75	0.12355
633.709	0.10476	758.017	0.12294
633.978	0.10264	758.284	0.12176
634.248	0.10217	758.552	0.12096
634.517	0.09973	758.819	0.1195
634.786	0.09989	759.086	0.11968
635.056	0.09895	759.353	0.11756
635.325	0.09879	759.62	0.11645
635.594	0.0984	759.887	0.11545
635.864	0.0973	760.154	0.11538
636.133	0.09541	760.421	0.11411
636.402	0.09447	760.688	0.11237
636.672	0.09565	760.955	0.11194
636.941	0.09502	761.222	0.11066
637.21	0.09353	761.489	0.11027
637.48	0.09204	761.756	0.10895
637.749	0.09141	762.022	0.10786
638.018	0.09086	762.289	0.10719
638.287	0.09188	762.556	0.10625
638.557	0.08882	762.823	0.10442
638.826	0.08764	763.09	0.10379
639.095	0.08819	763.357	0.10229
639.364	0.08709	763.624	0.10224
639.633	0.08717	763.891	0.101
639.903	0.08458	764.158	0.09986
640.172	0.08638	764.425	0.09898
640.441	0.08678	764.692	0.09734
640.71	0.08387	764.958	0.09714
640.979	0.08513	765.225	0.09676
641.249	0.08246	765.492	0.09528
641.518	0.08246	765.759	0.09457
641.787	0.08073	766.026	0.09366
642.056	0.08112	766.293	0.09248
642.325	0.08096	766.559	0.09246
642.594	0.07947	766.826	0.08999
642.863	0.0779	767.093	0.09031
643.133	0.07932	767.36	0.08911
643.402	0.07727	767.627	0.08811
643.671	0.07759	767.893	0.0867
643.94	0.07751	768.16	0.08731
644.209	0.07829	768.427	0.0852
644.478	0.0735	768.694	0.084
644.747	0.0757	768.96	0.08425
645.016	0.07445	769.227	0.08254
645.285	0.0761	769.494	0.08243
645.554	0.0717	769.761	0.08169
645.823	0.07272	770.027	0.08064
646.092	0.0717	770.294	0.07963
646.362	0.07162	770.561	0.07882
646.631	0.06973	770.827	0.0781
646.9	0.07138	771.094	0.07697
647.169	0.06934	771.361	0.07655
647.438	0.06903	771.628	0.07505
647.707	0.06926	771.894	0.07498
647.976	0.06958	772.161	0.07431
648.245	0.06816	772.428	0.07343
648.514	0.06706	772.694	0.0726
648.783	0.06761	772.961	0.0717
649.052	0.06675	773.227	0.07163
649.32	0.06722	773.494	0.0698
649.589	0.06651	773.761	0.06985
649.858	0.0633	774.027	0.07024
650.127	0.06447	774.294	0.06827
650.396	0.06251	774.56	0.06809
650.665	0.06345	774.827	0.06762
650.934	0.06337	775.094	0.06677
651.203	0.06117	775.36	0.06586
651.472	0.0622	775.627	0.06473
651.741	0.06282	775.893	0.06529
652.01	0.05968	776.16	0.06393
652.279	0.0589	776.426	0.06353
652.547	0.05882	776.693	0.0624
652.816	0.05882	776.959	0.06168
653.085	0.05921	777.226	0.06191
653.354	0.05984	777.492	0.06147
653.623	0.05607	777.759	0.06048
653.892	0.05929	778.025	0.05985
654.161	0.0567	778.292	0.05881
654.429	0.0567	778.558	0.05927
654.698	0.05521	778.825	0.05897
654.967	0.05599	779.091	0.0572
655.236	0.05654	779.358	0.05699
655.505	0.05348	779.624	0.05662
655.773	0.05348	779.891	0.05683
656.042	0.05497	780.157	0.05639
656.311	0.05419	780.424	0.05571
656.58	0.05191	780.69	0.0546
656.848	0.05293	780.956	0.05361
657.117	0.05081	781.223	0.05391
657.386	0.05104	781.489	0.05303
657.655	0.05089	781.756	0.05238
657.923	0.0501	782.022	0.05203
658.192	0.04963	782.288	0.05162
658.461	0.04892	782.555	0.05174
658.73	0.04798	782.821	0.0507
658.998	0.04877	783.087	0.05042
659.267	0.04751	783.354	0.05044
659.536	0.04837	783.62	0.04921
659.804	0.04665	783.886	0.04924
660.073	0.04979	784.153	0.04898
660.342	0.0468	784.419	0.04871
660.61	0.04523	784.685	0.04748
660.879	0.04908	784.952	0.04663
661.148	0.04421	785.218	0.04697
661.416	0.04633	785.484	0.04589
661.685	0.04382	785.751	0.04605
661.954	0.04555	786.017	0.04588
662.222	0.0439	786.283	0.04482
662.491	0.04453	786.549	0.0445
662.759	0.04578	786.816	0.04334
663.028	0.04468	787.082	0.04376
663.297	0.04406	787.348	0.04304
663.565	0.04264	787.614	0.0429
663.834	0.04319	787.88	0.04221
664.102	0.04335	788.147	0.04184
664.371	0.04343	788.413	0.04195
664.639	0.04193	788.679	0.04138
664.908	0.04068	788.945	0.04094
665.177	0.04036	789.211	0.041
665.445	0.04044	789.478	0.04001
665.714	0.0406	789.744	0.03999
665.982	0.04044	790.01	0.03976
666.251	0.04005	790.276	0.03918
666.519	0.04115	790.542	0.03849
666.788	0.03934	790.808	0.03834
667.056	0.03777	791.074	0.03791
667.325	0.03966	791.341	0.0368
667.593	0.03769	791.607	0.03694
667.862	0.0384	791.873	0.03657
668.13	0.03879	792.139	0.03633
668.398	0.03848	792.405	0.03605
668.667	0.03714	792.671	0.0359
668.935	0.03926	792.937	0.03469
669.204	0.03644	793.203	0.03469
669.472	0.03652	793.469	0.03462
669.741	0.03769	793.735	0.03409
670.009	0.03573	794.001	0.03354
670.277	0.03683	794.267	0.03353
670.546	0.03495	794.533	0.03312
670.814	0.03385	794.799	0.03247
671.083	0.03605	795.065	0.03287
671.351	0.0351	795.331	0.03235
671.619	0.03424	795.597	0.03152
671.888	0.01508	795.863	0.01468
672.156	0.03487	796.129	0.03122
672.424	0.03188	796.395	0.03083
672.693	0.03479	796.661	0.03046
672.961	0.03424	796.927	0.0299
673.229	0.03306	797.193	0.02995
673.498	0.03322	797.459	0.03014
673.766	0.03251	797.725	0.0294
674.034	0.03353	797.991	0.02912
674.303	0.03118	798.257	0.02831
674.571	0.0322	798.523	0.02856
674.839	0.03267	798.789	0.02782
675.108	0.03212	799.055	0.02773
675.376	0.03078	799.32	0.02755
675.644	0.03063	799.586	0.02666
675.912	0.03141	799.852	0.02681
676.181	0.02874	800.118	0.02704
676.449	0.03063	800.384	0.02623
676.717	0.03188	800.65	0.026
676.985	0.02906	800.916	0.02567
677.254	0.02953	801.181	0.02555
677.522	0.02866	801.447	0.025
677.79	0.03	801.713	0.02452
678.058	0.02882	801.979	0.02472
678.326	0.02788	802.245	0.0241
678.595	0.03023	802.51	0.02438
678.863	0.02694	802.776	0.02375
679.131	0.02694	803.042	0.024
679.399	0.02968	803.308	0.02375
679.667	0.02858	803.574	0.02331
679.935	0.02788	803.839	0.02269
680.204	0.02827	804.105	0.02243
680.472	0.02576	804.371	0.0225
680.74	0.02741	804.637	0.02229
681.008	0.02843	804.902	0.02149
681.276	0.02749	805.168	0.02153
681.544	0.02756	805.434	0.02142
681.812	0.02678	805.699	0.02125
682.08	0.02584	805.965	0.02091
682.348	0.0256	806.231	0.02047
682.617	0.02474	806.497	0.02051
682.885	0.02458	806.762	0.02007
683.153	0.02788	807.028	0.01957
683.421	0.0256	807.294	0.01973
683.689	0.02544	807.559	0.01938
683.957	0.02544	807.825	0.01878
684.225	0.02552	808.09	0.0188
684.493	0.02505	808.356	0.01852
684.761	0.02482	808.622	0.0185
685.029	0.02513	808.887	0.01797
685.297	0.02537	809.153	0.01841
685.565	0.02529	809.419	0.01827
685.833	0.02497	809.684	0.01758
686.101	0.02317	809.95	0.01727
686.369	0.02293	810.215	0.01797
686.637	0.02584	810.481	0.01714
686.905	0.0245	810.746	0.01737
687.173	0.02293	811.012	0.01698
687.441	0.02324	811.278	0.01672
687.709	0.02513	811.543	0.01621
687.977	0.02309	811.809	0.01619

## Sheet: Supplementary Figure 4c
BTP		BTB
5.00563	0.1219	5.00563	0.05888
5.03189	0.12688	5.03189	0.05936
5.05815	0.12002	5.05815	0.05615
5.08441	0.1219	5.08441	0.05834
5.11067	0.12474	5.11067	0.05852
5.13693	0.12177	5.13693	0.06127
5.1632	0.13173	5.1632	0.05749
5.18946	0.1217	5.18946	0.05918
5.21572	0.12461	5.21572	0.05945
5.24198	0.11705	5.24198	0.0569
5.26824	0.12558	5.26824	0.05956
5.2945	0.13334	5.2945	0.05693
5.32076	0.12338	5.32076	0.06086
5.34702	0.12338	5.34702	0.05761
5.37328	0.12558	5.37328	0.0604
5.39954	0.12869	5.39954	0.05931
5.4258	0.12552	5.4258	0.0604
5.45206	0.12668	5.45206	0.05743
5.47832	0.12519	5.47832	0.05931
5.50458	0.12435	5.50458	0.05904
5.53084	0.125	5.53084	0.05388
5.5571	0.12519	5.5571	0.05588
5.58336	0.12979	5.58336	0.05745
5.60962	0.12196	5.60962	0.05783
5.63589	0.12183	5.63589	0.05788
5.66215	0.1186	5.66215	0.05674
5.68841	0.12785	5.68841	0.06004
5.71467	0.12578	5.71467	0.05809
5.74093	0.12849	5.74093	0.05872
5.76719	0.12636	5.76719	0.05893
5.79345	0.13114	5.79345	0.05863
5.81971	0.13548	5.81971	0.05556
5.84597	0.12054	5.84597	0.05799
5.87223	0.12565	5.87223	0.05818
5.89849	0.12345	5.89849	0.05777
5.92475	0.12972	5.92475	0.05761
5.95101	0.12494	5.95101	0.05722
5.97727	0.12539	5.97727	0.05645
6.00563	0.1219	6.00563	0.05888
6.03189	0.12688	6.03189	0.05936
6.05815	0.12002	6.05815	0.05615
6.08441	0.1219	6.08441	0.05834
6.11067	0.12474	6.11067	0.05852
6.13693	0.12177	6.13693	0.06127
6.1632	0.13173	6.1632	0.05749
6.18946	0.1217	6.18946	0.05918
6.21572	0.12461	6.21572	0.05945
6.24198	0.11705	6.24198	0.0569
6.26824	0.12558	6.26824	0.05956
6.2945	0.13334	6.2945	0.05693
6.32076	0.12338	6.32076	0.06086
6.34702	0.12338	6.34702	0.05761
6.37328	0.12558	6.37328	0.0604
6.39954	0.12869	6.39954	0.05931
6.4258	0.12552	6.4258	0.0604
6.45206	0.12668	6.45206	0.05743
6.47832	0.12519	6.47832	0.05931
6.50458	0.12435	6.50458	0.05904
6.53084	0.125	6.53084	0.05388
6.5571	0.12519	6.5571	0.05588
6.58336	0.12979	6.58336	0.05745
6.60962	0.12196	6.60962	0.05783
6.63589	0.12183	6.63589	0.05788
6.66215	0.1186	6.66215	0.05674
6.68841	0.12785	6.68841	0.06004
6.71467	0.12578	6.71467	0.05809
6.74093	0.12849	6.74093	0.05872
6.76719	0.12636	6.76719	0.05893
6.79345	0.13114	6.79345	0.05863
6.81971	0.13548	6.81971	0.05556
6.84597	0.12054	6.84597	0.05799
6.87223	0.12565	6.87223	0.05818
6.89849	0.12345	6.89849	0.05777
6.92475	0.12972	6.92475	0.05761
6.95101	0.12494	6.95101	0.05722
6.97727	0.12539	6.97727	0.05645
7.00353	0.12785	7.00353	0.05813
7.02979	0.12261	7.02979	0.05656
7.05605	0.12933	7.05605	0.05881
7.08231	0.12157	7.08231	0.05574
7.10858	0.12254	7.10858	0.05592
7.13484	0.13632	7.13484	0.05765
7.1611	0.12552	7.1611	0.05677
7.18736	0.12972	7.18736	0.0579
7.21362	0.12177	7.21362	0.05977
7.23988	0.12894	7.23988	0.05758
7.26614	0.12571	7.26614	0.05749
7.2924	0.12681	7.2924	0.05572
7.31866	0.11905	7.31866	0.05788
7.34492	0.11291	7.34492	0.05658
7.37118	0.12442	7.37118	0.05913
7.39744	0.11633	7.39744	0.05611
7.4237	0.12907	7.4237	0.05356
7.44996	0.12681	7.44996	0.05752
7.47622	0.11465	7.47622	0.05849
7.50248	0.12118	7.50248	0.05556
7.52874	0.12384	7.52874	0.05579
7.55501	0.12151	7.55501	0.05763
7.58127	0.11827	7.58127	0.0559
7.60753	0.11498	7.60753	0.05508
7.63379	0.11601	7.63379	0.05854
7.66005	0.12235	7.66005	0.05381
7.68631	0.11621	7.68631	0.0564
7.71257	0.12481	7.71257	0.05506
7.73883	0.12047	7.73883	0.05451
7.76509	0.12235	7.76509	0.05583
7.79135	0.11827	7.79135	0.05722
7.81761	0.11892	7.81761	0.05281
7.84387	0.11575	7.84387	0.05433
7.87013	0.12319	7.87013	0.04962
7.89639	0.11937	7.89639	0.0544
7.92265	0.1184	7.92265	0.0552
7.94891	0.12468	7.94891	0.05636
7.97517	0.11491	7.97517	0.0554
8.00143	0.11776	8.00143	0.05572
8.0277	0.11692	8.0277	0.05417
8.05396	0.11355	8.05396	0.05592
8.08022	0.11957	8.08022	0.05297
8.10648	0.11245	8.10648	0.05636
8.13274	0.11782	8.13274	0.05433
8.159	0.11284	8.159	0.05458
8.18526	0.12364	8.18526	0.05308
8.21152	0.11491	8.21152	0.05347
8.23778	0.12688	8.23778	0.0557
8.26404	0.11827	8.26404	0.05622
8.2903	0.11317	8.2903	0.05154
8.31656	0.12416	8.31656	0.0554
8.34282	0.12358	8.34282	0.05633
8.36908	0.11879	8.36908	0.05074
8.39534	0.12409	8.39534	0.05415
8.4216	0.10922	8.4216	0.05297
8.44786	0.1219	8.44786	0.0524
8.47412	0.11407	8.47412	0.05372
8.50039	0.11317	8.50039	0.05356
8.52665	0.11924	8.52665	0.05113
8.55291	0.11827	8.55291	0.05215
8.57917	0.11614	8.57917	0.04944
8.60543	0.11569	8.60543	0.05267
8.63169	0.11976	8.63169	0.05308
8.65795	0.10935	8.65795	0.04951
8.68421	0.11284	8.68421	0.05158
8.71047	0.11401	8.71047	0.05258
8.73673	0.12429	8.73673	0.05233
8.76299	0.11808	8.76299	0.05144
8.78925	0.11575	8.78925	0.05049
8.81551	0.11937	8.81551	0.05249
8.84177	0.125	8.84177	0.05233
8.86803	0.12707	8.86803	0.05254
8.89429	0.13373	8.89429	0.04935
8.92055	0.13877	8.92055	0.04958
8.94682	0.14602	8.94682	0.05251
8.97308	0.18902	8.97308	0.05508
8.99934	0.37274	8.99934	0.05135
9.0256	0.83717	9.0256	0.04972
9.05186	1	9.05186	0.05072
9.07812	0.63017	9.07812	0.04828
9.10438	0.27768	9.10438	0.05074
9.13064	0.15022	9.13064	0.05076
9.1569	0.12694	9.1569	0.04972
9.18316	0.12118	9.18316	0.05067
9.20942	0.11368	9.20942	0.04819
9.23568	0.11575	9.23568	0.05204
9.26194	0.11187	9.26194	0.04701
9.2882	0.10838	9.2882	0.04796
9.31446	0.10605	9.31446	0.04831
9.34072	0.10838	9.34072	0.04821
9.36698	0.11252	9.36698	0.04933
9.39324	0.10993	9.39324	0.04776
9.41951	0.10909	9.41951	0.04885
9.44577	0.10832	9.44577	0.04887
9.47203	0.10735	9.47203	0.04935
9.49829	0.10741	9.49829	0.04571
9.52455	0.10864	9.52455	0.04965
9.55081	0.11019	9.55081	0.04942
9.57707	0.10469	9.57707	0.0484
9.60333	0.10418	9.60333	0.04831
9.62959	0.10754	9.62959	0.04937
9.65585	0.10263	9.65585	0.04512
9.68211	0.10153	9.68211	0.04665
9.70837	0.09862	9.70837	0.0479
9.73463	0.10256	9.73463	0.04815
9.76089	0.09719	9.76089	0.04728
9.78715	0.1025	9.78715	0.04476
9.81341	0.09862	9.81341	0.0466
9.83967	0.09467	9.83967	0.0476
9.86593	0.0981	9.86593	0.04824
9.8922	0.10114	9.8922	0.04708
9.91846	0.09519	9.91846	0.04931
9.94472	0.0979	9.94472	0.04833
9.97098	0.09765	9.97098	0.04687
9.99724	0.09984	9.99724	0.04987
10.0235	0.09706	10.0235	0.0473
10.0498	0.09519	10.0498	0.04362
10.076	0.0937	10.076	0.04808
10.1023	0.1012	10.1023	0.04555
10.1285	0.09849	10.1285	0.04551
10.1548	0.09571	10.1548	0.04765
10.1811	0.0917	10.1811	0.04817
10.2073	0.09946	10.2073	0.04778
10.2336	0.09875	10.2336	0.0469
10.2598	0.08905	10.2598	0.05024
10.2861	0.09926	10.2861	0.05103
10.3124	0.09596	10.3124	0.04576
10.3386	0.09221	10.3386	0.04787
10.3649	0.09719	10.3649	0.05229
10.3911	0.09868	10.3911	0.05304
10.4174	0.09157	10.4174	0.0625
10.4437	0.10495	10.4437	0.0604
10.4699	0.10832	10.4699	0.0665
10.4962	0.13548	10.4962	0.08531
10.5224	0.13438	10.5224	0.11476
10.5487	0.11058	10.5487	0.15654
10.575	0.10502	10.575	0.31767
10.6012	0.09758	10.6012	0.42877
10.6275	0.10741	10.6275	0.26914
10.6538	0.13645	10.6538	0.11462
10.68	0.22206	10.68	0.07041
10.7063	0.22142	10.7063	0.05802
10.7325	0.12746	10.7325	0.05922
10.7588	0.09189	10.7588	0.06261
10.7851	0.08717	10.7851	0.06413
10.8113	0.09286	10.8113	0.06463
10.8376	0.09189	10.8376	0.07175
10.8638	0.09293	10.8638	0.07585
10.8901	0.09002	10.8901	0.08649
10.9164	0.09797	10.9164	0.11394
10.9426	0.10405	10.9426	0.16645
10.9689	0.10237	10.9689	0.26454
10.9951	0.1034	10.9951	0.49795
11.0214	0.10308	11.0214	1
11.0477	0.08672	11.0477	0.93875
11.0739	0.08833	11.0739	0.43966
11.1002	0.08361	11.1002	0.13966
11.1264	0.07889	11.1264	0.07391
11.1527	0.08038	11.1527	0.06295
11.179	0.07637	11.179	0.05413
11.2052	0.07935	11.2052	0.05324
11.2315	0.0796	11.2315	0.04912
11.2577	0.07792	11.2577	0.04992
11.284	0.082	11.284	0.04753
11.3103	0.08116	11.3103	0.04339
11.3365	0.082	11.3365	0.04269
11.3628	0.08497	11.3628	0.04405
11.389	0.08141	11.389	0.04383
11.4153	0.0754	11.4153	0.04437
11.4416	0.07883	11.4416	0.04405
11.4678	0.07488	11.4678	0.04157
11.4941	0.07689	11.4941	0.03964
11.5204	0.07469	11.5204	0.04367
11.5466	0.0809	11.5466	0.04437
11.5729	0.07346	11.5729	0.03828
11.5991	0.07922	11.5991	0.04253
11.6254	0.07197	11.6254	0.03823
11.6517	0.07547	11.6517	0.04014
11.6779	0.0732	11.6779	0.04135
11.7042	0.07094	11.7042	0.04019
11.7304	0.07792	11.7304	0.04132
11.7567	0.07178	11.7567	0.03898
11.783	0.07204	11.783	0.039
11.8092	0.07029	11.8092	0.03598
11.8355	0.06835	11.8355	0.0401
11.8617	0.06758	11.8617	0.04135
11.888	0.07876	11.888	0.04039
11.9143	0.07171	11.9143	0.04248
11.9405	0.06984	11.9405	0.04016
11.9668	0.07191	11.9668	0.03939
11.993	0.07566	11.993	0.04182
12.0193	0.07294	12.0193	0.04144
12.0456	0.07501	12.0456	0.04069
12.0718	0.06855	12.0718	0.03814
12.0981	0.06648	12.0981	0.03743
12.1243	0.06816	12.1243	0.03998
12.1506	0.06434	12.1506	0.0406
12.1769	0.07398	12.1769	0.03812
12.2031	0.07268	12.2031	0.03605
12.2294	0.06641	12.2294	0.0353
12.2556	0.06363	12.2556	0.03823
12.2819	0.06971	12.2819	0.03862
12.3082	0.06952	12.3082	0.0365
12.3344	0.07268	12.3344	0.03498
12.3607	0.06803	12.3607	0.03696
12.387	0.06408	12.387	0.03712
12.4132	0.0635	12.4132	0.03632
12.4395	0.06751	12.4395	0.036
12.4657	0.06602	12.4657	0.03534
12.492	0.06008	12.492	0.03641
12.5183	0.06667	12.5183	0.03737
12.5445	0.06615	12.5445	0.03496
12.5708	0.06363	12.5708	0.03743
12.597	0.06551	12.597	0.03734
12.6233	0.06654	12.6233	0.03459
12.6495	0.0604	12.6495	0.036
12.6758	0.0582	12.6758	0.03784
12.7021	0.06337	12.7021	0.0368
12.7283	0.05923	12.7283	0.03575
12.7546	0.05794	12.7546	0.03439
12.7809	0.06706	12.7809	0.03568
12.8071	0.06344	12.8071	0.03593
12.8334	0.06117	12.8334	0.03432
12.8596	0.06771	12.8596	0.03223
12.8859	0.06305	12.8859	0.03395
12.9122	0.06829	12.9122	0.03416
12.9384	0.06059	12.9384	0.0348
12.9647	0.06008	12.9647	0.03591
12.9909	0.06033	12.9909	0.03309
13.0172	0.0701	13.0172	0.03225
13.0435	0.06499	13.0435	0.03361
13.0697	0.06176	13.0697	0.03468
13.096	0.06066	13.096	0.03109
13.1222	0.06195	13.1222	0.03416
13.1485	0.05451	13.1485	0.03286
13.1748	0.05341	13.1748	0.03407
13.201	0.06286	13.201	0.03352
13.2273	0.06719	13.2273	0.03334
13.2536	0.05535	13.2536	0.03266
13.2798	0.06111	13.2798	0.0333
13.3061	0.05697	13.3061	0.03395
13.3323	0.05076	13.3323	0.03352
13.3586	0.05135	13.3586	0.0305
13.3849	0.05264	13.3849	0.03161
13.4111	0.05943	13.4111	0.03093
13.4374	0.06001	13.4374	0.03229
13.4636	0.06079	13.4636	0.03314
13.4899	0.05891	13.4899	0.03004
13.5161	0.05503	13.5161	0.03243
13.5424	0.0549	13.5424	0.03341
13.5687	0.05335	13.5687	0.03243
13.5949	0.04992	13.5949	0.03266
13.6212	0.05762	13.6212	0.02977
13.6475	0.05555	13.6475	0.03052
13.6737	0.06079	13.6737	0.03161
13.7	0.05775	13.7	0.0317
13.7262	0.05354	13.7262	0.03043
13.7525	0.0582	13.7525	0.03148
13.7788	0.05283	13.7788	0.03282
13.805	0.05923	13.805	0.03839
13.8313	0.06195	13.8313	0.04428
13.8575	0.05374	13.8575	0.03987
13.8838	0.05632	13.8838	0.034
13.9101	0.05445	13.9101	0.03216
13.9363	0.05561	13.9363	0.02863
13.9626	0.05458	13.9626	0.03195
13.9888	0.06098	13.9888	0.03116
14.0151	0.05296	14.0151	0.03059
14.0414	0.05445	14.0414	0.03173
14.0676	0.05684	14.0676	0.02875
14.0939	0.0571	14.0939	0.03305
14.1202	0.05135	14.1202	0.03173
14.1464	0.05594	14.1464	0.03127
14.1727	0.05419	14.1727	0.02979
14.1989	0.05529	14.1989	0.0322
14.2252	0.04818	14.2252	0.03148
14.2515	0.04999	14.2515	0.03332
14.2777	0.043	14.2777	0.03086
14.304	0.05794	14.304	0.03177
14.3302	0.05555	14.3302	0.02966
14.3565	0.05658	14.3565	0.02818
14.3827	0.04928	14.3827	0.03095
14.409	0.05923	14.409	0.02945
14.4353	0.05471	14.4353	0.02843
14.4615	0.0538	14.4615	0.02831
14.4878	0.05671	14.4878	0.03057
14.514	0.04837	14.514	0.02982
14.5403	0.05374	14.5403	0.02745
14.5666	0.04753	14.5666	0.02791
14.5928	0.04928	14.5928	0.02909
14.6191	0.04572	14.6191	0.03063
14.6454	0.05025	14.6454	0.03113
14.6716	0.04863	14.6716	0.03038
14.6979	0.04908	14.6979	0.02831
14.7241	0.05484	14.7241	0.0254
14.7504	0.05574	14.7504	0.02727
14.7767	0.05645	14.7767	0.03091
14.8029	0.04617	14.8029	0.02718
14.8292	0.05219	14.8292	0.02854
14.8554	0.05232	14.8554	0.02977
14.8817	0.0432	14.8817	0.02731
14.908	0.05206	14.908	0.0282
14.9342	0.05742	14.9342	0.02925
14.9605	0.04514	14.9605	0.02695
14.9867	0.05225	14.9867	0.02797
15.013	0.05109	15.013	0.02474
15.0393	0.04882	15.0393	0.02854
15.0655	0.04785	15.0655	0.03129
15.0918	0.04624	15.0918	0.02854
15.1181	0.0516	15.1181	0.028
15.1443	0.05096	15.1443	0.02902
15.1706	0.05063	15.1706	0.02875
15.1968	0.04973	15.1968	0.02484
15.2231	0.05154	15.2231	0.02702
15.2493	0.04553	15.2493	0.02663
15.2756	0.04488	15.2756	0.02913
15.3019	0.04371	15.3019	0.02709
15.3281	0.0485	15.3281	0.02952
15.3544	0.05225	15.3544	0.02947
15.3806	0.0507	15.3806	0.02861
15.4069	0.04152	15.4069	0.02802
15.4332	0.04611	15.4332	0.02809
15.4594	0.04941	15.4594	0.028
15.4857	0.05154	15.4857	0.02675
15.512	0.0454	15.512	0.02659
15.5382	0.04229	15.5382	0.02761
15.5645	0.04294	15.5645	0.02593
15.5907	0.05639	15.5907	0.02763
15.617	0.04902	15.617	0.02829
15.6433	0.04333	15.6433	0.02993
15.6695	0.04553	15.6695	0.02813
15.6958	0.04688	15.6958	0.02647
15.722	0.05031	15.722	0.0265
15.7483	0.04313	15.7483	0.02631
15.7746	0.04126	15.7746	0.02784
15.8008	0.04339	15.8008	0.02634
15.8271	0.04831	15.8271	0.02672
15.8533	0.04811	15.8533	0.02488
15.8796	0.05128	15.8796	0.02811
15.9059	0.04553	15.9059	0.02636
15.9321	0.04391	15.9321	0.03082
15.9584	0.03783	15.9584	0.02599
15.9847	0.04721	15.9847	0.02647
16.0109	0.04481	16.0109	0.02718
16.0372	0.04119	16.0372	0.02779
16.0634	0.04559	16.0634	0.02711
16.0897	0.04662	16.0897	0.02638
16.116	0.04611	16.116	0.02527
16.1422	0.04223	16.1422	0.02893
16.1685	0.0474	16.1685	0.0252
16.1947	0.04494	16.1947	0.02625
16.221	0.04656	16.221	0.02686
16.2473	0.0505	16.2473	0.02731
16.2735	0.04359	16.2735	0.02729
16.2998	0.04371	16.2998	0.02804
16.326	0.041	16.326	0.02793
16.3523	0.04811	16.3523	0.02702
16.3786	0.04889	16.3786	0.02793
16.4048	0.04869	16.4048	0.02383
16.4311	0.04087	16.4311	0.02609
16.4573	0.0454	16.4573	0.02659
16.4836	0.04501	16.4836	0.02629
16.5099	0.04837	16.5099	0.02383
16.5361	0.05012	16.5361	0.03
16.5624	0.04165	16.5624	0.03034
16.5886	0.03945	16.5886	0.03232
16.6149	0.04488	16.6149	0.03705
16.6412	0.04533	16.6412	0.03568
16.6674	0.04695	16.6674	0.03257
16.6937	0.0432	16.6937	0.02766
16.7199	0.04436	16.7199	0.02629
16.7462	0.04876	16.7462	0.02436
16.7725	0.04417	16.7725	0.02561
16.7987	0.04255	16.7987	0.02647
16.825	0.04585	16.825	0.02461
16.8513	0.04262	16.8513	0.02677
16.8775	0.05115	16.8775	0.02472
16.9038	0.05005	16.9038	0.02627
16.93	0.04443	16.93	0.02727
16.9563	0.04766	16.9563	0.02727
16.9825	0.04436	16.9825	0.02659
17.0088	0.04255	17.0088	0.02543
17.0351	0.04281	17.0351	0.02631
17.0613	0.04979	17.0613	0.02709
17.0876	0.04268	17.0876	0.02709
17.1138	0.04565	17.1138	0.02581
17.1401	0.04165	17.1401	0.02668
17.1664	0.04624	17.1664	0.02686
17.1926	0.04675	17.1926	0.02675
17.2189	0.04617	17.2189	0.02697
17.2451	0.04637	17.2451	0.02722
17.2714	0.04695	17.2714	0.0282
17.2977	0.04565	17.2977	0.02722
17.3239	0.04766	17.3239	0.02522
17.3502	0.04766	17.3502	0.02954
17.3765	0.04572	17.3765	0.0277
17.4027	0.04831	17.4027	0.0257
17.429	0.04009	17.429	0.0254
17.4552	0.04501	17.4552	0.02675
17.4815	0.05122	17.4815	0.02547
17.5078	0.04527	17.5078	0.02531
17.534	0.04262	17.534	0.02729
17.5603	0.04152	17.5603	0.02741
17.5865	0.04378	17.5865	0.02677
17.6128	0.05109	17.6128	0.02513
17.6391	0.04249	17.6391	0.02804
17.6653	0.04262	17.6653	0.0277
17.6916	0.04869	17.6916	0.029
17.7178	0.04818	17.7178	0.02615
17.7441	0.04165	17.7441	0.02818
17.7704	0.04132	17.7704	0.027
17.7966	0.04184	17.7966	0.0269
17.8229	0.05451	17.8229	0.02752
17.8492	0.04475	17.8492	0.02836
17.8754	0.04339	17.8754	0.02395
17.9017	0.04708	17.9017	0.02672
17.9279	0.04869	17.9279	0.02584
17.9542	0.05018	17.9542	0.02859
17.9805	0.0452	17.9805	0.02581
18.0067	0.04682	18.0067	0.02631
18.033	0.04468	18.033	0.02834
18.0592	0.05426	18.0592	0.02684
18.0855	0.06777	18.0855	0.02884
18.1118	0.08025	18.1118	0.02991
18.138	0.08698	18.138	0.02854
18.1643	0.08277	18.1643	0.02784
18.1905	0.06842	18.1905	0.03282
18.2168	0.05704	18.2168	0.02954
18.2431	0.05283	18.2431	0.02911
18.2693	0.04844	18.2693	0.02936
18.2956	0.04514	18.2956	0.02754
18.3218	0.04992	18.3218	0.02813
18.3481	0.04229	18.3481	0.02725
18.3744	0.0452	18.3744	0.02695
18.4006	0.05135	18.4006	0.02629
18.4269	0.04895	18.4269	0.02859
18.4531	0.03511	18.4531	0.02836
18.4794	0.04287	18.4794	0.02645
18.5057	0.04941	18.5057	0.02868
18.5319	0.04947	18.5319	0.02961
18.5582	0.04979	18.5582	0.02995
18.5844	0.05025	18.5844	0.02818
18.6107	0.04527	18.6107	0.02761
18.637	0.04643	18.637	0.0265
18.6632	0.04514	18.6632	0.02684
18.6895	0.04604	18.6895	0.02963
18.7157	0.05283	18.7157	0.02661
18.742	0.04811	18.742	0.02761
18.7683	0.05561	18.7683	0.02816
18.7945	0.04546	18.7945	0.02759
18.8208	0.04992	18.8208	0.02627
18.847	0.05244	18.847	0.02818
18.8733	0.05115	18.8733	0.02654
18.8996	0.04514	18.8996	0.02665
18.9258	0.04624	18.9258	0.02879
18.9521	0.04895	18.9521	0.02907
18.9783	0.05296	18.9783	0.02838
19.0046	0.04585	19.0046	0.02779
19.0309	0.04934	19.0309	0.02745
19.0571	0.05109	19.0571	0.02609
19.0834	0.05361	19.0834	0.02943
19.1096	0.04708	19.1096	0.02831
19.1359	0.05089	19.1359	0.02886
19.1622	0.04869	19.1622	0.03007
19.1884	0.05063	19.1884	0.02961
19.2147	0.0516	19.2147	0.02688
19.241	0.05283	19.241	0.02936
19.2672	0.04734	19.2672	0.02625
19.2935	0.05387	19.2935	0.02779
19.3197	0.05038	19.3197	0.0272
19.346	0.05264	19.346	0.03
19.3723	0.05542	19.3723	0.02766
19.3985	0.04675	19.3985	0.02813
19.4248	0.05115	19.4248	0.02984
19.451	0.04915	19.451	0.02913
19.4773	0.05445	19.4773	0.02756
19.5036	0.04979	19.5036	0.02904
19.5298	0.05581	19.5298	0.02982
19.5561	0.0551	19.5561	0.028
19.5823	0.05367	19.5823	0.03
19.6086	0.05639	19.6086	0.03018
19.6349	0.05529	19.6349	0.02984
19.6611	0.0516	19.6611	0.02797
19.6874	0.05199	19.6874	0.02988
19.7137	0.05316	19.7137	0.02902
19.7399	0.0507	19.7399	0.02731
19.7662	0.0538	19.7662	0.02977
19.7924	0.04753	19.7924	0.02745
19.8187	0.05063	19.8187	0.02963
19.845	0.05147	19.845	0.02938
19.8712	0.05316	19.8712	0.03113
19.8975	0.04818	19.8975	0.02868
19.9237	0.04701	19.9237	0.02731
19.95	0.05839	19.95	0.02861
19.9763	0.05548	19.9763	0.03173
20.0025	0.05167	20.0025	0.03061
20.0288	0.05083	20.0288	0.03066
20.055	0.05497	20.055	0.03043
20.0813	0.06273	20.0813	0.02882
20.1076	0.04792	20.1076	0.03057
20.1338	0.05697	20.1338	0.02975
20.1601	0.05044	20.1601	0.02752
20.1863	0.0518	20.1863	0.02902
20.2126	0.05911	20.2126	0.032
20.2389	0.05671	20.2389	0.02802
20.2651	0.04999	20.2651	0.03009
20.2914	0.06383	20.2914	0.03043
20.3176	0.0474	20.3176	0.03229
20.3439	0.05102	20.3439	0.02893
20.3702	0.05354	20.3702	0.0295
20.3964	0.05341	20.3964	0.02886
20.4227	0.05464	20.4227	0.0295
20.4489	0.0496	20.4489	0.02786
20.4752	0.05147	20.4752	0.02929
20.5015	0.05503	20.5015	0.02986
20.5277	0.05568	20.5277	0.03191
20.554	0.05141	20.554	0.03177
20.5802	0.05251	20.5802	0.03077
20.6065	0.05665	20.6065	0.02984
20.6328	0.0549	20.6328	0.02952
20.659	0.05497	20.659	0.03098
20.6853	0.0593	20.6853	0.02952
20.7115	0.05419	20.7115	0.03084
20.7378	0.06208	20.7378	0.029
20.7641	0.05904	20.7641	0.02697
20.7903	0.05768	20.7903	0.03079
20.8166	0.05555	20.8166	0.03068
20.8428	0.05497	20.8428	0.03113
20.8691	0.05839	20.8691	0.02727
20.8954	0.05691	20.8954	0.03084
20.9216	0.05833	20.9216	0.02997
20.9479	0.05891	20.9479	0.03041
20.9742	0.05788	20.9742	0.03116
21.0004	0.06001	21.0004	0.03018
21.0267	0.05322	21.0267	0.03077
21.0529	0.05995	21.0529	0.03075
21.0792	0.06085	21.0792	0.03125
21.1055	0.05406	21.1055	0.03143
21.1317	0.05607	21.1317	0.03091
21.158	0.05775	21.158	0.03113
21.1842	0.05594	21.1842	0.03
21.2105	0.06072	21.2105	0.03129
21.2368	0.0602	21.2368	0.02929
21.263	0.06247	21.263	0.03025
21.2893	0.06053	21.2893	0.02947
21.3155	0.06337	21.3155	0.03075
21.3418	0.0626	21.3418	0.02986
21.3681	0.06505	21.3681	0.03325
21.3943	0.07139	21.3943	0.03273
21.4206	0.09635	21.4206	0.03252
21.4468	0.16167	21.4468	0.03161
21.4731	0.22814	21.4731	0.03236
21.4994	0.16509	21.4994	0.03248
21.5256	0.14666	21.5256	0.0337
21.5519	0.09047	21.5519	0.03239
21.5782	0.06783	21.5782	0.03179
21.6044	0.05962	21.6044	0.03173
21.6307	0.06421	21.6307	0.03127
21.6569	0.05645	21.6569	0.03016
21.6832	0.06363	21.6832	0.03273
21.7095	0.0604	21.7095	0.03066
21.7357	0.06408	21.7357	0.03268
21.762	0.06467	21.762	0.03184
21.7882	0.0668	21.7882	0.03191
21.8145	0.05445	21.8145	0.03118
21.8407	0.06279	21.8407	0.031
21.867	0.0624	21.867	0.03007
21.8933	0.0648	21.8933	0.03211
21.9195	0.05742	21.9195	0.03125
21.9458	0.06473	21.9458	0.03179
21.9721	0.06473	21.9721	0.03107
21.9983	0.05891	21.9983	0.03345
22.0246	0.05833	22.0246	0.03136
22.0508	0.06318	22.0508	0.03145
22.0771	0.06008	22.0771	0.03216
22.1034	0.05096	22.1034	0.03075
22.1296	0.0562	22.1296	0.03107
22.1559	0.06376	22.1559	0.03161
22.1821	0.05846	22.1821	0.03814
22.2084	0.0637	22.2084	0.04335
22.2347	0.0602	22.2347	0.05572
22.2609	0.05833	22.2609	0.05285
22.2872	0.05251	22.2872	0.04705
22.3134	0.0624	22.3134	0.04126
22.3397	0.06221	22.3397	0.03421
22.366	0.0602	22.366	0.03395
22.3922	0.06105	22.3922	0.03082
22.4185	0.05458	22.4185	0.03359
22.4447	0.06376	22.4447	0.03186
22.471	0.0538	22.471	0.03393
22.4973	0.05781	22.4973	0.03211
22.5235	0.05354	22.5235	0.03179
22.5498	0.05807	22.5498	0.03254
22.576	0.05781	22.576	0.03152
22.6023	0.05794	22.6023	0.03009
22.6286	0.05671	22.6286	0.03282
22.6548	0.05923	22.6548	0.03254
22.6811	0.05859	22.6811	0.03234
22.7074	0.06169	22.7074	0.03045
22.7336	0.0582	22.7336	0.03202
22.7599	0.05969	22.7599	0.02943
22.7861	0.05775	22.7861	0.0305
22.8124	0.05995	22.8124	0.03004
22.8387	0.06202	22.8387	0.03104
22.8649	0.05671	22.8649	0.03004
22.8912	0.05859	22.8912	0.03259
22.9174	0.06622	22.9174	0.03184
22.9437	0.05814	22.9437	0.02957
22.97	0.06059	22.97	0.03095
22.9962	0.06143	22.9962	0.03148
23.0225	0.05264	23.0225	0.03073
23.0487	0.05671	23.0487	0.03168
23.075	0.05678	23.075	0.02904
23.1013	0.05393	23.1013	0.03295
23.1275	0.06279	23.1275	0.02816
23.1538	0.05503	23.1538	0.03009
23.18	0.05639	23.18	0.0305
23.2063	0.05911	23.2063	0.03052
23.2326	0.05477	23.2326	0.02945
23.2588	0.06538	23.2588	0.03123
23.2851	0.06098	23.2851	0.03063
23.3113	0.06428	23.3113	0.02963
23.3376	0.05109	23.3376	0.03152
23.3639	0.05613	23.3639	0.03048
23.3901	0.06273	23.3901	0.03004
23.4164	0.05995	23.4164	0.03191
23.4427	0.0562	23.4427	0.03088
23.4689	0.05781	23.4689	0.02959
23.4952	0.06234	23.4952	0.02963
23.5214	0.06001	23.5214	0.03139
23.5477	0.04947	23.5477	0.03052
23.5739	0.05807	23.5739	0.02954
23.6002	0.05723	23.6002	0.03066
23.6265	0.05833	23.6265	0.02911
23.6527	0.06059	23.6527	0.03075
23.679	0.06079	23.679	0.02954
23.7052	0.05671	23.7052	0.02988
23.7315	0.05658	23.7315	0.03079
23.7578	0.06202	23.7578	0.02943
23.784	0.05923	23.784	0.03134
23.8103	0.05678	23.8103	0.03129
23.8366	0.0551	23.8366	0.02918
23.8628	0.05147	23.8628	0.02988
23.8891	0.06169	23.8891	0.03023
23.9153	0.05729	23.9153	0.03077
23.9416	0.05807	23.9416	0.03025
23.9679	0.05949	23.9679	0.03045
23.9941	0.05613	23.9941	0.03102
24.0204	0.05225	24.0204	0.0315
24.0466	0.05497	24.0466	0.03057
24.0729	0.05846	24.0729	0.03029
24.0992	0.06137	24.0992	0.03088
24.1254	0.05891	24.1254	0.03079
24.1517	0.05464	24.1517	0.02599
24.1779	0.05891	24.1779	0.03113
24.2042	0.05012	24.2042	0.02891
24.2305	0.05464	24.2305	0.02891
24.2567	0.05639	24.2567	0.02845
24.283	0.05587	24.283	0.02838
24.3092	0.05477	24.3092	0.02991
24.3355	0.05671	24.3355	0.02902
24.3618	0.05471	24.3618	0.02688
24.388	0.06079	24.388	0.03068
24.4143	0.05413	24.4143	0.03011
24.4406	0.05574	24.4406	0.02927
24.4668	0.05852	24.4668	0.02852
24.4931	0.05031	24.4931	0.02934
24.5193	0.05755	24.5193	0.02897
24.5456	0.0529	24.5456	0.0297
24.5719	0.05186	24.5719	0.03157
24.5981	0.04986	24.5981	0.02993
24.6244	0.0635	24.6244	0.02872
24.6506	0.05426	24.6506	0.02718
24.6769	0.05426	24.6769	0.02888
24.7032	0.05632	24.7032	0.02679
24.7294	0.05497	24.7294	0.02852
24.7557	0.05186	24.7557	0.03002
24.7819	0.05063	24.7819	0.02893
24.8082	0.05665	24.8082	0.02963
24.8345	0.05109	24.8345	0.02747
24.8607	0.05225	24.8607	0.03
24.887	0.05173	24.887	0.0287
24.9132	0.054	24.9132	0.02675
24.9395	0.05438	24.9395	0.02684
24.9658	0.05005	24.9658	0.02761
24.992	0.05329	24.992	0.02661
25.0183	0.05393	25.0183	0.02827
25.0445	0.04941	25.0445	0.02613
25.0708	0.04979	25.0708	0.02684
25.0971	0.05277	25.0971	0.02745
25.1233	0.04662	25.1233	0.02763
25.1496	0.05426	25.1496	0.02729
25.1758	0.05102	25.1758	0.02734
25.2021	0.05186	25.2021	0.02704
25.2284	0.04404	25.2284	0.028
25.2546	0.04811	25.2546	0.02661
25.2809	0.04604	25.2809	0.02593
25.3072	0.0518	25.3072	0.02652
25.3334	0.05794	25.3334	0.02816
25.3597	0.04507	25.3597	0.02884
25.3859	0.04624	25.3859	0.02966
25.4122	0.04721	25.4122	0.02702
25.4384	0.05115	25.4384	0.02556
25.4647	0.04695	25.4647	0.02797
25.491	0.0527	25.491	0.028
25.5172	0.04837	25.5172	0.02677
25.5435	0.04714	25.5435	0.02627
25.5697	0.04488	25.5697	0.02922
25.596	0.04184	25.596	0.02586
25.6223	0.05264	25.6223	0.02631
25.6485	0.0432	25.6485	0.02729
25.6748	0.0463	25.6748	0.02449
25.7011	0.04417	25.7011	0.02704
25.7273	0.04475	25.7273	0.027
25.7536	0.04061	25.7536	0.02677
25.7798	0.04268	25.7798	0.02581
25.8061	0.04307	25.8061	0.0267
25.8324	0.04546	25.8324	0.02668
25.8586	0.05025	25.8586	0.02593
25.8849	0.04591	25.8849	0.02634
25.9111	0.05076	25.9111	0.02561
25.9374	0.04456	25.9374	0.0244
25.9637	0.0441	25.9637	0.02509
25.9899	0.04475	25.9899	0.02422
26.0162	0.04501	26.0162	0.02281
26.0424	0.03718	26.0424	0.02399
26.0687	0.04811	26.0687	0.02472
26.095	0.04695	26.095	0.02454
26.1212	0.04578	26.1212	0.02297
26.1475	0.04281	26.1475	0.0242
26.1737	0.03783	26.1737	0.02572
26.2	0.04397	26.2	0.02506
26.2263	0.0441	26.2263	0.02568
26.2525	0.04145	26.2525	0.02424
26.2788	0.04559	26.2788	0.02586
26.3051	0.04055	26.3051	0.02536
26.3313	0.04055	26.3313	0.02679
26.3576	0.04565	26.3576	0.02504
26.3838	0.04113	26.3838	0.02331
26.4101	0.03886	26.4101	0.02509
26.4364	0.04165	26.4364	0.02299
26.4626	0.04048	26.4626	0.02315
26.4889	0.03874	26.4889	0.02324
26.5151	0.03958	26.5151	0.02549
26.5414	0.03809	26.5414	0.02715
26.5677	0.04287	26.5677	0.02429
26.5939	0.04203	26.5939	0.0239
26.6202	0.03686	26.6202	0.02488
26.6464	0.03919	26.6464	0.02474
26.6727	0.04158	26.6727	0.02358
26.699	0.04087	26.699	0.02176
26.7252	0.03893	26.7252	0.02418
26.7515	0.03964	26.7515	0.0252
26.7777	0.03259	26.7777	0.0257
26.804	0.03408	26.804	0.02322
26.8303	0.03253	26.8303	0.02472
26.8565	0.04061	26.8565	0.02484
26.8828	0.04022	26.8828	0.02095
26.909	0.03272	26.909	0.02233
26.9353	0.04055	26.9353	0.02295
26.9616	0.04158	26.9616	0.02213
26.9878	0.03815	26.9878	0.02224
27.0141	0.03356	27.0141	0.02404
27.0403	0.04165	27.0403	0.02122
27.0666	0.03401	27.0666	0.02279
27.0929	0.04223	27.0929	0.0234
27.1191	0.03977	27.1191	0.02452
27.1454	0.03576	27.1454	0.02327
27.1716	0.03602	27.1716	0.02336
27.1979	0.03764	27.1979	0.02115
27.2242	0.04268	27.2242	0.02372
27.2504	0.03725	27.2504	0.02481
27.2767	0.03751	27.2767	0.02302
27.3029	0.04035	27.3029	0.02202
27.3292	0.03809	27.3292	0.02129
27.3555	0.03861	27.3555	0.02245
27.3817	0.03983	27.3817	0.02202
27.408	0.03518	27.408	0.0199
27.4342	0.03479	27.4342	0.02381
27.4605	0.03466	27.4605	0.02167
27.4868	0.03725	27.4868	0.02408
27.513	0.0335	27.513	0.02324
27.5393	0.03104	27.5393	0.02299
27.5656	0.03699	27.5656	0.02497
27.5918	0.03621	27.5918	0.02267
27.6181	0.02722	27.6181	0.02252
27.6443	0.03259	27.6443	0.02258
27.6706	0.03382	27.6706	0.0219
27.6969	0.03673	27.6969	0.02379
27.7231	0.02988	27.7231	0.02572
27.7494	0.03143	27.7494	0.02413
27.7756	0.03511	27.7756	0.02331
27.8019	0.02955	27.8019	0.02629
27.8282	0.02929	27.8282	0.02863
27.8544	0.0302	27.8544	0.03587
27.8807	0.0258	27.8807	0.04499
27.9069	0.03317	27.9069	0.08726
27.9332	0.03272	27.9332	0.10182
27.9595	0.02923	27.9595	0.06261
27.9857	0.03414	27.9857	0.06668
28.012	0.02826	28.012	0.05488
28.0383	0.03026	28.0383	0.03195
28.0645	0.03395	28.0645	0.02406
28.0908	0.03356	28.0908	0.02304
28.117	0.02419	28.117	0.02113
28.1433	0.02587	28.1433	0.02252
28.1696	0.03123	28.1696	0.02354
28.1958	0.03091	28.1958	0.02279
28.2221	0.03324	28.2221	0.02095
28.2483	0.02774	28.2483	0.01999
28.2746	0.02755	28.2746	0.02004
28.3009	0.03169	28.3009	0.02013
28.3271	0.03408	28.3271	0.02172
28.3534	0.02587	28.3534	0.01981
28.3796	0.03039	28.3796	0.01985
28.4059	0.03013	28.4059	0.01956
28.4322	0.02535	28.4322	0.0189
28.4584	0.02425	28.4584	0.02015
28.4847	0.02444	28.4847	0.01956
28.5109	0.03065	28.5109	0.02142
28.5372	0.03447	28.5372	0.0219
28.5635	0.02852	28.5635	0.01879
28.5897	0.02832	28.5897	0.01983
28.616	0.02826	28.616	0.01835
28.6422	0.02341	28.6422	0.01908
28.6685	0.02457	28.6685	0.01863
28.6948	0.03091	28.6948	0.01753
28.721	0.02651	28.721	0.01976
28.7473	0.02069	28.7473	0.01744
28.7735	0.02684	28.7735	0.01913
28.7998	0.02522	28.7998	0.01847
28.8261	0.02658	28.8261	0.0161
28.8523	0.02431	28.8523	0.01724
28.8786	0.0258	28.8786	0.01949
28.9048	0.02807	28.9048	0.01899
28.9311	0.02276	28.9311	0.02076
28.9574	0.02949	28.9574	0.01724
28.9836	0.02354	28.9836	0.0169
29.0099	0.02386	29.0099	0.01865
29.0361	0.02328	29.0361	0.01942
29.0624	0.02108	29.0624	0.01804
29.0887	0.02942	29.0887	0.01965
29.1149	0.02173	29.1149	0.01731
29.1412	0.02949	29.1412	0.01906
29.1674	0.01979	29.1674	0.01854
29.1937	0.01985	29.1937	0.0194
29.22	0.01998	29.22	0.0186
29.2462	0.02341	29.2462	0.0197
29.2725	0.02619	29.2725	0.01822
29.2987	0.02645	29.2987	0.0199
29.325	0.02192	29.325	0.01897
29.3513	0.02593	29.3513	0.01908
29.3775	0.02056	29.3775	0.01653
29.4038	0.0227	29.4038	0.01838
29.4301	0.0249	29.4301	0.01813
29.4563	0.02056	29.4563	0.01869
29.4826	0.0139	29.4826	0.01633
29.5088	0.02257	29.5088	0.0196
29.5351	0.0227	29.5351	0.01794
29.5614	0.02076	29.5614	0.0194
29.5876	0.02373	29.5876	0.01726
29.6139	0.015	29.6139	0.01876
29.6401	0.02218	29.6401	0.01797
29.6664	0.02179	29.6664	0.01747
29.6927	0.01985	29.6927	0.01697
29.7189	0.01668	29.7189	0.02001
29.7452	0.02076	29.7452	0.01597
29.7714	0.01849	29.7714	0.01606
29.7977	0.02153	29.7977	0.01706
29.824	0.01565	29.824	0.01678
29.8502	0.01694	29.8502	0.0161
29.8765	0.02043	29.8765	0.01799
29.9028	0.01701	29.9028	0.01637
29.929	0.02128	29.929	0.01572
29.9553	0.02406	29.9553	0.01694
29.9815	0.0161	29.9815	0.01619
30.0078	0.02283	30.0078	0.01535
30.0341	0.01571	30.0341	0.01676
30.0603	0.01578	30.0603	0.01633
30.0866	0.01791	30.0866	0.01585
30.1128	0.01921	30.1128	0.01556
30.1391	0.01765	30.1391	0.01594
30.1654	0.01429	30.1654	0.01635
30.1916	0.01817	30.1916	0.01603
30.2179	0.00808	30.2179	0.01594
30.2441	0.0152	30.2441	0.01485
30.2704	0.01707	30.2704	0.01492
30.2966	0.0139	30.2966	0.01583
30.3229	0.01461	30.3229	0.01503
30.3492	0.01339	30.3492	0.01738
30.3754	0.01513	30.3754	0.01651
30.4017	0.01584	30.4017	0.01701
30.428	0.01869	30.428	0.01426
30.4542	0.01862	30.4542	0.01369
30.4805	0.01617	30.4805	0.0161
30.5067	0.02276	30.5067	0.01576
30.533	0.01248	30.533	0.01406
30.5593	0.02108	30.5593	0.01642
30.5855	0.01216	30.5855	0.01465
30.6118	0.01882	30.6118	0.01617
30.638	0.01319	30.638	0.01501
30.6643	0.02011	30.6643	0.0171
30.6906	0.01106	30.6906	0.01624
30.7168	0.00705	30.7168	0.0139
30.7431	0.01474	30.7431	0.01428
30.7693	0.01856	30.7693	0.01572
30.7956	0.0139	30.7956	0.01362
30.8219	0.01138	30.8219	0.01239
30.8481	0.01384	30.8481	0.01264
30.8744	0.01481	30.8744	0.01283
30.9006	0.00964	30.9006	0.01549
30.9269	0.01125	30.9269	0.01358
30.9532	0.00815	30.9532	0.01285
30.9794	0.01326	30.9794	0.01547
31.0057	0.00711	31.0057	0.01492
31.0319	0.00789	31.0319	0.01378
31.0582	0.00569	31.0582	0.01303
31.0845	0.00627	31.0845	0.01271
31.1107	0.01209	31.1107	0.01471
31.137	0.00601	31.137	0.01369
31.1633	0.0108	31.1633	0.01135
31.1895	0.00996	31.1895	0.0133
31.2158	0.00983	31.2158	0.01267
31.242	0.01183	31.242	0.01262
31.2683	0.00491	31.2683	0.01508
31.2946	0.00634	31.2946	0.01185
31.3208	0.00834	31.3208	0.01344
31.3471	0.00931	31.3471	0.01285
31.3733	0.01255	31.3733	0.01053
31.3996	0.00841	31.3996	0.01187
31.4259	0.01267	31.4259	0.01076
31.4521	0.00259	31.4521	0.0133
31.4784	0.01164	31.4784	0.01217
31.5046	0.00854	31.5046	0.01217
31.5309	0.00647	31.5309	0.01058
31.5572	0.00576	31.5572	0.01192
31.5834	0.00905	31.5834	0.0123
31.6097	0.00854	31.6097	0.01258
31.6359	0.00491	31.6359	0.01101
31.6622	0.00517	31.6622	0.01274
31.6885	0.00362	31.6885	0.01324
31.7147	0.00142	31.7147	0.01096
31.741	0.00194	31.741	0.01067
31.7673	6.46663e-05	31.7673	0.01183
31.7935	0.00899	31.7935	0.00987
31.8198	0.00673	31.8198	0.0146
31.846	0.00614	31.846	0.01121
31.8723	0.0011	31.8723	0.01078
31.8986	0.00543	31.8986	0.01023
31.9248	0.00407	31.9248	0.01092
31.9511	0.00433	31.9511	0.01201
31.9773	0.00278	31.9773	0.01001
32.0036	0.00226	32.0036	0.01108
32.0299	0.00071133	32.0299	0.01073
32.0561	0	32.0561	0.01208
32.0824	0.00582	32.0824	0.01105
32.1086	0.00155	32.1086	0.0123
32.1349	0.00175	32.1349	0.01135
		32.1611	0.00857
		32.1874	0.01103
		32.2137	0.01158
		32.2399	0.01128
		32.2662	0.0098
		32.2925	0.01117
		32.3187	0.01123
		32.345	0.01076
		32.3712	0.01039
		32.3975	0.01094
		32.4238	0.0111
		32.45	0.01164
		32.4763	0.00864
		32.5025	0.0103
		32.5288	0.00955
		32.5551	0.01053
		32.5813	0.01064
		32.6076	0.00873
		32.6338	0.00896
		32.6601	0.01001
		32.6864	0.00932
		32.7126	0.00841
		32.7389	0.00935
		32.7651	0.00753
		32.7914	0.00894
		32.8177	0.00869
		32.8439	0.01058
		32.8702	0.01005
		32.8965	0.0066
		32.9227	0.00951
		32.949	0.00985
		32.9752	0.00866
		33.0015	0.00791
		33.0277	0.00798
		33.054	0.00707
		33.0803	0.00773
		33.1065	0.00935
		33.1328	0.01026
		33.1591	0.00694
		33.1853	0.00648
		33.2116	0.00942
		33.2378	0.00855
		33.2641	0.00812
		33.2904	0.00753
		33.3166	0.00712
		33.3429	0.00785
		33.3691	0.00564
		33.3954	0.00714
		33.4217	0.00723
		33.4479	0.00591
		33.4742	0.0068
		33.5004	0.00516
		33.5267	0.00696
		33.553	0.00669
		33.5792	0.00755
		33.6055	0.00871
		33.6317	0.00619
		33.658	0.00798
		33.6843	0.00937
		33.7105	0.00798
		33.7368	0.0066
		33.763	0.00862
		33.7893	0.00719
		33.8156	0.00635
		33.8418	0.00764
		33.8681	0.00625
		33.8944	0.00464
		33.9206	0.00755
		33.9469	0.00621
		33.9731	0.00644
		33.9994	0.00571
		34.0256	0.00525
		34.0519	0.00266
		34.0782	0.00578
		34.1044	0.00371
		34.1307	0.00475
		34.157	0.00528
		34.1832	0.00482
		34.2095	0.00589
		34.2357	0.00464
		34.262	0.00521
		34.2883	0.00448
		34.3145	0.00316
		34.3408	0.00557
		34.367	0.00503
		34.3933	0.00384
		34.4196	0.00455
		34.4458	0.00396
		34.4721	0.00505
		34.4983	0.00343
		34.5246	0.00448
		34.5509	0.005
		34.5771	0.0038
		34.6034	0.00584
		34.6296	0.00296
		34.6559	0.00316
		34.6822	0.00521
		34.7084	0.00271
		34.7347	0.00416
		34.761	0.0025
		34.7872	0.00421
		34.8135	0.0043
		34.8397	0.00327
		34.866	0.00425
		34.8922	0.00362
		34.9185	0.0033
		34.9448	0.00398
		34.971	0.00407
		34.9973	0.00318
		35.0236	0.00191
		35.0498	0.00291
		35.0761	0.00302
		35.1023	0.00248
		35.1286	0.00227
		35.1549	0.00259
		35.1811	0.00375
		35.2074	0.00127
		35.2336	0.00225
		35.2599	0.00298
		35.2862	0.00302
		35.3124	0.003
		35.3387	0.00239
		35.3649	0.00223
		35.3912	0.0023
		35.4175	0.00327
		35.4437	0.00241
		35.47	0.00097794
		35.4963	0.00109
		35.5225	0.00164
		35.5488	0.00212
		35.575	0.00168
		35.6013	0

## Sheet: Supplementary Figure 5a
	BTB	TCNB	BGP
-97.8362	0.1347	0.21949	0.01436
-97.3947	0.12058	0.27121	0.01554
-96.9532	0.10559	0.20754	0.01415
-96.5117	0.10358	0.13397	0.01269
-96.0702	0.1217	0.16167	0.01403
-95.6288	0.13074	0.2185	0.01218
-95.1873	0.101	0.18929	0.0125
-94.7458	0.09379	0.16999	0.01411
-94.3043	0.15766	0.24356	0.01071
-93.8628	0.19664	0.26279	0.00949
-93.4213	0.16948	0.18336	0.00912
-92.9798	0.15713	0.15863	0.00768
-92.5383	0.15666	0.19875	0.0113
-92.0968	0.13838	0.16702	0.012
-91.6553	0.13747	0.09701	0.00745
-91.2138	0.14812	0.15513	0.00675
-90.7723	0.15492	0.29105	0.00702
-90.3308	0.16745	0.31901	0.00678
-89.8893	0.15387	0.25627	0.00778
-89.4478	0.10467	0.22312	0.00754
-89.0063	0.09011	0.26128	0.0083
-88.5648	0.14417	0.35191	0.00784
-88.1233	0.18419	0.40891	0.006
-87.6819	0.16058	0.36737	0.01004
-87.2404	0.15099	0.23454	0.01225
-86.7989	0.16678	0.07056	0.00915
-86.3574	0.13085	0.03275	0.01017
-85.9159	0.08225	0.1556	0.01011
-85.4744	0.09147	0.24447	0.01128
-85.0329	0.12013	0.25013	0.01825
-84.5914	0.13177	0.28726	0.01319
-84.1499	0.13411	0.31444	0.00502
-83.7084	0.12596	0.25301	0.01236
-83.2669	0.12319	0.163	0.01458
-82.8254	0.15966	0.09108	0.00966
-82.3839	0.21217	0.03092	0.01375
-81.9424	0.21383	0.03019	0.01479
-81.5009	0.17446	0.10579	0.01069
-81.0594	0.14519	0.16394	0.00998
-80.6179	0.12022	0.16119	0.0107
-80.1765	0.1088	0.1624	0.01375
-79.735	0.11581	0.184	0.01267
-79.2935	0.09162	0.17695	0.01105
-78.852	0.06663	0.15063	0.01816
-78.4105	0.10535	0.16624	0.01757
-77.969	0.15596	0.21141	0.01218
-77.5275	0.15619	0.2205	0.01786
-77.086	0.1344	0.21868	0.01987
-76.6445	0.12813	0.25616	0.0156
-76.203	0.10845	0.28269	0.01326
-75.7615	0.06932	0.25401	0.01042
-75.32	0.09337	0.21837	0.01412
-74.8785	0.16266	0.2282	0.01761
-74.437	0.17226	0.24659	0.01274
-73.9955	0.1596	0.2176	0.01327
-73.554	0.15617	0.18964	0.01513
-73.1125	0.11681	0.18527	0.01106
-72.671	0.11352	0.13726	0.01248
-72.2296	0.17457	0.09122	0.01996
-71.7881	0.18934	0.12508	0.02688
-71.3466	0.13907	0.18896	0.02996
-70.9051	0.09719	0.23856	0.03094
-70.4636	0.10486	0.25383	0.03415
-70.0221	0.13757	0.22319	0.03067
-69.5806	0.14871	0.20135	0.01928
-69.1391	0.15829	0.19416	0.01476
-68.6976	0.16587	0.16853	0.01556
-68.2561	0.13659	0.15734	0.01213
-67.8146	0.12122	0.15033	0.00989
-67.3731	0.13126	0.10372	0.01407
-66.9316	0.10677	0.08341	0.01577
-66.4901	0.06226	0.16243	0.0123
-66.0486	0.03569	0.26916	0.01358
-65.6071	0.05217	0.2943	0.01451
-65.1656	0.10699	0.22497	0.0096
-64.7242	0.12777	0.11582	0.00919
-64.2827	0.09522	0.07153	0.00917
-63.8412	0.04051	0.14957	0.00464
-63.3997	0	0.24342	0.00356
-62.9582	0.04787	0.27812	0.0052
-62.5167	0.13489	0.27195	0.00904
-62.0752	0.14793	0.19928	0.01066
-61.6337	0.13786	0.16643	0.00575
-61.1922	0.14434	0.28075	0.00567
-60.7507	0.12834	0.33507	0.00685
-60.3092	0.11326	0.23868	0.00394
-59.8677	0.0969	0.19579	0.0066
-59.4262	0.08209	0.20875	0.00852
-58.9847	0.11373	0.16282	0.00745
-58.5432	0.13669	0.13708	0.00727
-58.1017	0.11092	0.18759	0.00321
-57.6602	0.09783	0.22886	0.00564
-57.2187	0.1193	0.20523	0.01128
-56.7773	0.16542	0.17149	0.00746
-56.3358	0.20565	0.19268	0.00817
-55.8943	0.19771	0.21632	0.01152
-55.4528	0.17768	0.17832	0.00775
-55.0113	0.17027	0.16116	0.00703
-54.5698	0.1561	0.24393	0.00812
-54.1283	0.16542	0.32367	0.00899
-53.6868	0.18498	0.28657	0.00927
-53.2453	0.15879	0.20166	0.0048
-52.8038	0.1199	0.15806	0.00517
-52.3623	0.11203	0.13077	0.0077
-51.9208	0.11916	0.12307	0.00703
-51.4793	0.11716	0.16923	0.01069
-51.0378	0.08314	0.22048	0.00945
-50.5963	0.03632	0.22895	0.00551
-50.1548	0.03886	0.22361	0.00971
-49.7133	0.0841	0.2271	0.00823
-49.2719	0.09823	0.21297	0.00362
-48.8304	0.07248	0.19085	0.0089
-48.3889	0.07164	0.21382	0.01554
-47.9474	0.10699	0.23712	0.01491
-47.5059	0.12554	0.17227	0.00626
-47.0644	0.11545	0.07864	0.00168
-46.6229	0.10615	0.05834	0.00622
-46.1814	0.11078	0.08079	0.00498
-45.7399	0.11799	0.08172	0.00473
-45.2984	0.10779	0.09856	0.01202
-44.8569	0.09615	0.17627	0.01263
-44.4154	0.10696	0.21451	0.01323
-43.9739	0.11192	0.13351	0.01465
-43.5324	0.10447	0.06783	0.00517
-43.0909	0.11518	0.09511	0.00121
-42.6494	0.12793	0.09742	0.00771
-42.2079	0.12077	0.08783	0.00807
-41.7664	0.10745	0.19661	0.00851
-41.325	0.10544	0.33384	0.01486
-40.8835	0.11998	0.32351	0.01493
-40.442	0.12165	0.24768	0.00986
-40.0005	0.09833	0.26925	0.00861
-39.559	0.08327	0.31098	0.00845
-39.1175	0.07469	0.27196	0.00876
-38.676	0.07198	0.23629	0.00969
-38.2345	0.08961	0.24706	0.00739
-37.793	0.08382	0.3023	0.00965
-37.3515	0.05841	0.4224	0.01378
-36.91	0.07776	0.44907	0.00736
-36.4685	0.11839	0.28033	0.00687
-36.027	0.13251	0.14266	0.01459
-35.5855	0.12885	0.16788	0.01017
-35.144	0.13334	0.23021	0.00764
-34.7025	0.16475	0.27698	0.01033
-34.261	0.18289	0.32708	0.00345
-33.8196	0.1641	0.3529	0.00509
-33.3781	0.16345	0.32276	0.01224
-32.9366	0.16257	0.24358	0.00681
-32.4951	0.12414	0.20452	0.00701
-32.0536	0.10929	0.245	0.01187
-31.6121	0.12566	0.25554	0.00831
-31.1706	0.13646	0.20705	0.01009
-30.7291	0.14779	0.23118	0.01347
-30.2876	0.13807	0.37125	0.00999
-29.8461	0.12676	0.47187	0.0116
-29.4046	0.16098	0.41555	0.01498
-28.9631	0.18961	0.30817	0.01055
-28.5216	0.19454	0.25009	0.00524
-28.0801	0.21082	0.20977	0.00565
-27.6386	0.18833	0.19248	0.00782
-27.1971	0.12233	0.19779	0.00625
-26.7556	0.10418	0.22517	0.00469
-26.3141	0.13642	0.30163	0.007
-25.8727	0.14833	0.3138	0.00891
-25.4312	0.1297	0.26454	0.00997
-24.9897	0.10884	0.33202	0.01148
-24.5482	0.09406	0.39724	0.01188
-24.1067	0.09305	0.3301	0.01113
-23.6652	0.10193	0.28028	0.00622
-23.2237	0.07522	0.23821	0.000330763
-22.7822	0.02708	0.16953	0.00237
-22.3407	0.04854	0.17993	0.00704
-21.8992	0.12477	0.19899	0.00982
-21.4577	0.16464	0.19165	0.01354
-21.0162	0.1629	0.23101	0.00903
-20.5747	0.13885	0.23134	0.00158
-20.1332	0.10726	0.19494	0.00856
-19.6917	0.1077	0.25603	0.01212
-19.2502	0.11834	0.36406	0.00226
-18.8087	0.11946	0.36557	0.00503
-18.3673	0.16794	0.24435	0.01334
-17.9258	0.23655	0.14712	0.00699
-17.4843	0.22888	0.16218	0.00477
-17.0428	0.16397	0.20566	0.01155
-16.6013	0.10867	0.23284	0.01114
-16.1598	0.07371	0.25093	0.00879
-15.7183	0.07386	0.22037	0.01115
-15.2768	0.10388	0.1673	0.01389
-14.8353	0.10538	0.16839	0.01323
-14.3938	0.08285	0.23654	0.00791
-13.9523	0.10081	0.29051	0.00503
-13.5108	0.13571	0.24811	0.00753
-13.0693	0.12438	0.18451	0.009
-12.6278	0.09978	0.20003	0.00874
-12.1863	0.11025	0.25061	0.00832
-11.7448	0.13492	0.26849	0.0078
-11.3033	0.15699	0.23921	0.00758
-10.8618	0.17037	0.19989	0.00624
-10.4204	0.15498	0.20663	0.0051
-9.97886	0.1302	0.26347	0.00666
-9.53736	0.1173	0.3316	0.01048
-9.09587	0.10072	0.33769	0.01136
-8.65438	0.10429	0.29066	0.00653
-8.21288	0.14106	0.29315	0.00619
-7.77139	0.1462	0.30899	0.01118
-7.32989	0.10482	0.30011	0.00983
-6.8884	0.07563	0.32126	0.00826
-6.4469	0.0891	0.29656	0.01001
-6.00541	0.14702	0.24315	0.00643
-5.56392	0.20277	0.27559	0.00617
-5.12242	0.19864	0.27337	0.01047
-4.68093	0.17917	0.19838	0.00619
-4.23943	0.18188	0.17679	0.00306
-3.79794	0.16199	0.17657	0.00816
-3.35644	0.14114	0.19507	0.00801
-2.91495	0.15662	0.24053	0.00627
-2.47346	0.14787	0.21524	0.0103
-2.03196	0.10404	0.22774	0.00815
-1.59047	0.10102	0.38991	0.00237
-1.14897	0.13816	0.51071	0.00726
-0.70748	0.14981	0.50276	0.01397
-0.26598	0.13287	0.49597	0.01065
0.17551	0.12619	0.47389	0.00427
0.617	0.12803	0.35605	0.00351
1.0585	0.12567	0.26022	0.00867
1.49999	0.13759	0.29665	0.01162
1.94149	0.15765	0.34564	0.00834
2.38298	0.14398	0.29844	0.00762
2.82448	0.09347	0.24134	0.01053
3.26597	0.04826	0.26484	0.0102
3.70746	0.04693	0.33191	0.00894
4.14896	0.09579	0.36436	0.01092
4.59045	0.1456	0.34007	0.01435
5.03195	0.14861	0.30893	0.01262
5.47344	0.14842	0.33418	0.00723
5.91494	0.18242	0.38972	0.00827
6.35643	0.18704	0.37502	0.00921
6.79792	0.15012	0.30149	0.00539
7.23942	0.14313	0.26229	0.00847
7.68091	0.14948	0.25034	0.01197
8.12241	0.11677	0.25041	0.00871
8.5639	0.07953	0.25214	0.00907
9.0054	0.07777	0.20901	0.01126
9.44689	0.10589	0.21108	0.01085
9.88838	0.1398	0.31	0.00963
10.3299	0.15201	0.37388	0.00719
10.7714	0.14246	0.37753	0.00831
11.2129	0.12646	0.34578	0.00905
11.6544	0.12328	0.28501	0.00561
12.0959	0.15338	0.30764	0.00873
12.5374	0.18984	0.36608	0.01413
12.9788	0.19562	0.33572	0.01244
13.4203	0.17894	0.3132	0.00913
13.8618	0.15201	0.32165	0.00598
14.3033	0.13883	0.30594	0.00534
14.7448	0.16796	0.34001	0.00904
15.1863	0.20183	0.3714	0.0103
15.6278	0.19791	0.29755	0.01054
16.0693	0.18613	0.235	0.01246
16.5108	0.18618	0.26429	0.01131
16.9523	0.16815	0.26938	0.00936
17.3938	0.13651	0.23988	0.01051
17.8353	0.1294	0.32558	0.01063
18.2768	0.15089	0.43991	0.00933
18.7183	0.17489	0.37349	0.01239
19.1598	0.15949	0.28215	0.01669
19.6013	0.11136	0.33033	0.01649
20.0428	0.12974	0.35492	0.01563
20.4842	0.21242	0.32998	0.01447
20.9257	0.22589	0.35174	0.01583
21.3672	0.18575	0.36498	0.02484
21.8087	0.18613	0.37059	0.02866
22.2502	0.17584	0.39209	0.02458
22.6917	0.12985	0.38695	0.02389
23.1332	0.12689	0.36147	0.02167
23.5747	0.15607	0.30256	0.01986
24.0162	0.14692	0.25368	0.01999
24.4577	0.14098	0.29632	0.01329
24.8992	0.21341	0.31437	0.01375
25.3407	0.29325	0.25712	0.02192
25.7822	0.28404	0.27264	0.02076
26.2237	0.23886	0.31863	0.02368
26.6652	0.22271	0.27616	0.03314
27.1067	0.22763	0.24856	0.03902
27.5482	0.22933	0.29561	0.05591
27.9897	0.1866	0.31396	0.07727
28.4311	0.14473	0.30718	0.08364
28.8726	0.18023	0.36901	0.08226
29.3141	0.20727	0.44834	0.07504
29.7556	0.17082	0.44077	0.05715
30.1971	0.15992	0.38917	0.03704
30.6386	0.17758	0.34668	0.0239
31.0801	0.17089	0.27403	0.0191
31.5216	0.1539	0.19896	0.01645
31.9631	0.13627	0.16755	0.01549
32.4046	0.12357	0.13532	0.02045
32.8461	0.13648	0.12619	0.02341
33.2876	0.16608	0.20877	0.01913
33.7291	0.17679	0.3133	0.01387
34.1706	0.15463	0.34181	0.0118
34.6121	0.13469	0.30219	0.01309
35.0536	0.14839	0.25906	0.01328
35.4951	0.18254	0.26686	0.01022
35.9365	0.1989	0.29634	0.00908
36.378	0.17086	0.30345	0.00931
36.8195	0.14011	0.33974	0.00807
37.261	0.14707	0.39205	0.00849
37.7025	0.1573	0.34753	0.01026
38.144	0.16875	0.25356	0.01015
38.5855	0.18948	0.24708	0.00923
39.027	0.18452	0.27016	0.00881
39.4685	0.18277	0.22767	0.00869
39.91	0.19736	0.21605	0.00858
40.3515	0.17966	0.28261	0.00755
40.793	0.16718	0.29359	0.00892
41.2345	0.19144	0.2374	0.01337
41.676	0.20391	0.25214	0.01114
42.1175	0.2081	0.33367	0.00456
42.559	0.22376	0.35689	0.00518
43.0005	0.23933	0.2903	0.00716
43.442	0.24895	0.23327	0.00734
43.8834	0.23106	0.26712	0.01091
44.3249	0.20521	0.33637	0.01178
44.7664	0.22148	0.37379	0.00971
45.2079	0.24418	0.37297	0.00867
45.6494	0.22059	0.31804	0.00773
46.0909	0.1764	0.25868	0.01124
46.5324	0.16108	0.25027	0.0131
46.9739	0.1752	0.23512	0.00836
47.4154	0.17056	0.21205	0.0085
47.8569	0.15692	0.23423	0.01203
48.2984	0.18857	0.26172	0.01402
48.7399	0.2209	0.2359	0.01597
49.1814	0.20106	0.15684	0.01387
49.6229	0.15963	0.1414	0.01364
50.0644	0.11207	0.26398	0.0135
50.5059	0.09452	0.33838	0.00552
50.9474	0.1355	0.29408	0.0054
51.3888	0.15588	0.29195	0.01155
51.8303	0.14514	0.26828	0.00823
52.2718	0.17071	0.16532	0.00756
52.7133	0.1847	0.17433	0.01211
53.1548	0.15824	0.26697	0.01274
53.5963	0.15195	0.28653	0.01398
54.0378	0.15244	0.30278	0.01233
54.4793	0.13688	0.3342	0.00681
54.9208	0.1491	0.31363	0.00549
55.3623	0.19086	0.29992	0.00639
55.8038	0.22281	0.28514	0.0097
56.2453	0.24283	0.22612	0.01596
56.6868	0.24478	0.23344	0.01705
57.1283	0.18719	0.28915	0.01168
57.5698	0.1201	0.26115	0.00691
58.0113	0.15164	0.26904	0.00728
58.4528	0.21909	0.39396	0.00973
58.8943	0.21438	0.44565	0.0103
59.3357	0.18304	0.3595	0.01137
59.7772	0.15871	0.23627	0.01205
60.2187	0.14485	0.17641	0.00931
60.6602	0.18724	0.262	0.00784
61.1017	0.23949	0.35317	0.01061
61.5432	0.2287	0.29252	0.01064
61.9847	0.18906	0.20618	0.00552
62.4262	0.1747	0.17249	0.00748
62.8677	0.19524	0.18844	0.01614
63.3092	0.22549	0.30054	0.01311
63.7507	0.24108	0.34992	0.00386
64.1922	0.22862	0.24325	0.00595
64.6337	0.18798	0.19137	0.01083
65.0752	0.1673	0.23087	0.0086
65.5167	0.16686	0.23887	0.00688
65.9582	0.15271	0.26974	0.0109
66.3997	0.17865	0.33309	0.01417
66.8411	0.22645	0.32497	0.01122
67.2826	0.21707	0.28487	0.0091
67.7241	0.18907	0.2948	0.00913
68.1656	0.16739	0.28493	0.00505
68.6071	0.16231	0.21453	0.00442
69.0486	0.20024	0.18911	0.00928
69.4901	0.21736	0.24419	0.01033
69.9316	0.21877	0.28635	0.01017
70.3731	0.23281	0.26052	0.01126
70.8146	0.19248	0.22254	0.01119
71.2561	0.1697	0.25862	0.01124
71.6976	0.2247	0.3173	0.01006
72.1391	0.24417	0.30857	0.00965
72.5806	0.22684	0.30469	0.01223
73.0221	0.21314	0.34524	0.01298
73.4636	0.17772	0.37696	0.01149
73.9051	0.16818	0.39376	0.00993
74.3466	0.18494	0.36119	0.00851
74.788	0.17091	0.32157	0.00983
75.2295	0.14612	0.34473	0.0145
75.671	0.14995	0.31616	0.01687
76.1125	0.18273	0.26462	0.01272
76.554	0.18273	0.32881	0.00944
76.9955	0.13127	0.39844	0.0108
77.437	0.11204	0.41799	0.00925
77.8785	0.13295	0.42123	0.009
78.32	0.16247	0.35932	0.01235
78.7615	0.1966	0.32517	0.01038
79.203	0.18669	0.33639	0.00995
79.6445	0.17532	0.28244	0.0134
80.086	0.2179	0.24657	0.01003
80.5275	0.22562	0.22819	0.00507
80.969	0.18903	0.16397	0.00459
81.4105	0.16835	0.18446	0.00738
81.852	0.15445	0.25474	0.01028
82.2934	0.16884	0.26211	0.00679
82.7349	0.19695	0.26262	0.0069
83.1764	0.19621	0.22581	0.01437
83.6179	0.21379	0.18768	0.01331
84.0594	0.24021	0.2596	0.01076
84.5009	0.21896	0.29109	0.01367
84.9424	0.18354	0.21524	0.00964
85.3839	0.16515	0.19768	0.00613
85.8254	0.17081	0.21915	0.00962
86.2669	0.21028	0.20073	0.01057
86.7084	0.242	0.20881	0.01141
87.1499	0.21901	0.25682	0.01208
87.5914	0.14337	0.31632	0.00795
88.0329	0.0768	0.36097	0.00669
88.4744	0.09831	0.31199	0.00996
88.9159	0.17401	0.22022	0.01042
89.3574	0.21031	0.21392	0.00845
89.7989	0.20989	0.21713	0.00887
90.2403	0.20464	0.18431	0.01289
90.6818	0.18909	0.25147	0.01672
91.1233	0.16573	0.35731	0.01452
91.5648	0.12465	0.34516	0.00844
92.0063	0.06506	0.293	0.00796
92.4478	0.03175	0.26664	0.0105
92.8893	0.0525	0.21212	0.00832
93.3308	0.11478	0.1316	0.00968
93.7723	0.17172	0.05817	0.01617
94.2138	0.17613	0.05641	0.01652
94.6553	0.15703	0.15708	0.01501
95.0968	0.14861	0.23645	0.01603
95.5383	0.13283	0.18471	0.01455
95.9798	0.12452	0.09037	0.01565
96.4213	0.13538	0.1354	0.01876
96.8628	0.1455	0.27236	0.01474
97.3043	0.16738	0.26856	0.00886
97.7457	0.19687	0.21113	0.00966
98.1872	0.208	0.28612	0.01358
98.6287	0.19801	0.30178	0.01467
99.0702	0.17004	0.20265	0.01274
99.5117	0.15913	0.21563	0.00851
99.9532	0.17927	0.2963	0.00609
100.395	0.18542	0.32436	0.01241
100.836	0.17792	0.33878	0.01648
101.278	0.16741	0.31031	0.00918
101.719	0.13489	0.24534	0.00858
102.161	0.10834	0.18907	0.01411
102.602	0.10958	0.09621	0.01016
103.044	0.11774	0.009	0.00914
103.485	0.11534	0	0.01371
103.927	0.10856	0.03491	0.01378
104.368	0.13561	0.1021	0.0164
104.81	0.17029	0.1535	0.01781
105.251	0.15161	0.10131	0.01411
105.693	0.1402	0.05192	0.01426
106.134	0.17577	0.15738	0.01371
106.576	0.18142	0.3372	0.01193
107.017	0.14188	0.44616	0.01208
107.459	0.11091	0.44791	0.01019
107.9	0.11881	0.366	0.01303
108.342	0.14515	0.2976	0.01606
108.783	0.13792	0.30086	0.01199
109.225	0.12165	0.27747	0.01372
109.666	0.14166	0.20314	0.01641
110.108	0.1548	0.193	0.01376
110.549	0.1402	0.27153	0.01485
110.991	0.11797	0.35786	0.01004
111.432	0.0904	0.35262	0.00293
111.874	0.09664	0.26203	0.00782
112.315	0.15205	0.26015	0.01032
112.757	0.19865	0.37399	0.00905
113.198	0.21258	0.41783	0.01146
113.64	0.20261	0.36094	0.008
114.081	0.17319	0.31418	0.00552
114.523	0.17426	0.31861	0.00941
114.964	0.22864	0.36054	0.01193
115.406	0.25977	0.39222	0.01381
115.847	0.221	0.384	0.01054
116.289	0.15813	0.36385	0.00905
116.73	0.12068	0.36265	0.01887
117.171	0.13362	0.38893	0.02008
117.613	0.18381	0.41592	0.01376
118.054	0.22582	0.40782	0.01785
118.496	0.2552	0.33531	0.02069
118.937	0.2903	0.221	0.01975
119.379	0.33047	0.1984	0.0246
119.82	0.36431	0.26854	0.03666
120.262	0.3555	0.30839	0.06679
120.703	0.31687	0.43952	0.11696
121.145	0.32325	0.71865	0.18066
121.586	0.36496	0.91579	0.24043
122.028	0.38761	0.99411	0.24667
122.469	0.40349	1	0.19257
122.911	0.425	0.87217	0.13292
123.352	0.45302	0.72855	0.09168
123.794	0.51898	0.60366	0.06961
124.235	0.64283	0.39542	0.06651
124.677	0.80071	0.24795	0.06073
125.118	0.93584	0.20871	0.06198
125.56	1	0.12029	0.10039
126.001	0.9853	0.06619	0.17137
126.443	0.9163	0.16442	0.29413
126.884	0.82476	0.30587	0.49935
127.326	0.7171	0.383	0.7388
127.767	0.60801	0.39813	0.92758
128.209	0.5329	0.40526	1
128.65	0.47189	0.40951	0.92037
129.092	0.40641	0.37127	0.73207
129.533	0.39387	0.3162	0.51861
129.975	0.44919	0.27823	0.32388
130.416	0.49339	0.27144	0.17868
130.858	0.45898	0.30717	0.10575
131.299	0.36268	0.33085	0.09323
131.741	0.27648	0.30392	0.11616
132.182	0.23302	0.26238	0.13724
132.624	0.21344	0.25831	0.12718
133.065	0.2054	0.29769	0.09478
133.507	0.20292	0.29686	0.05391
133.948	0.20628	0.3278	0.02128
134.39	0.21188	0.5859	0.0137
134.831	0.19519	0.8329	0.01337
135.273	0.16704	0.72499	0.0095
135.714	0.16711	0.52551	0.01195
136.156	0.18692	0.52602	0.01069
136.597	0.20056	0.52575	0.00625
137.039	0.2145	0.42669	0.00966
137.48	0.21928	0.37446	0.01032
137.922	0.1839	0.3648	0.00867
138.363	0.14001	0.42034	0.013
138.805	0.15413	0.64775	0.01371
139.246	0.20705	0.8517	0.00895
139.688	0.23552	0.80588	0.00754
140.129	0.23563	0.68737	0.00885
140.571	0.22934	0.62853	0.00903
141.012	0.22348	0.51053	0.00964
141.454	0.21601	0.39563	0.01188
141.895	0.19518	0.38472	0.01386
142.337	0.15901	0.3898	0.01566
142.778	0.12771	0.40308	0.01653
143.22	0.13103	0.41516	0.01648
143.661	0.16856	0.32845	0.01676
144.103	0.18443	0.23453	0.01377
144.544	0.15414	0.23313	0.01323
144.986	0.13282	0.21283	0.01758
145.427	0.13999	0.17242	0.01308
145.869	0.13858	0.23394	0.00981
146.31	0.14137	0.322	0.01696
146.752	0.16747	0.3075	0.01381
147.193	0.17303	0.25675	0.00767
147.635	0.14972	0.25987	0.01298
148.076	0.14059	0.29384	0.01459
148.518	0.14589	0.32076	0.01386
148.959	0.15334	0.30634	0.01565
149.401	0.16948	0.25307	0.01276
149.842	0.1925	0.22889	0.01009
150.284	0.22344	0.23691	0.00933
150.725	0.23334	0.25626	0.01062
151.167	0.19486	0.31638	0.01233
151.608	0.16189	0.3509	0.00844
152.05	0.16809	0.31341	0.00855
152.491	0.18392	0.30369	0.01029
152.933	0.20175	0.30612	0.0062
153.374	0.20847	0.24474	0.00869
153.816	0.19988	0.2084	0.00995
154.257	0.19936	0.23882	0.0059
154.699	0.18722	0.28002	0.01011
155.14	0.16843	0.32699	0.0092
155.582	0.18412	0.32925	0.00456
156.023	0.2076	0.2795	0.00991
156.464	0.21976	0.29348	0.00936
156.906	0.22327	0.34316	0.00693
157.347	0.18108	0.34144	0.01181
157.789	0.13475	0.36041	0.00889
158.23	0.14465	0.3862	0.00594
158.672	0.14126	0.32595	0.01086
159.113	0.10907	0.2708	0.00989
159.555	0.12455	0.29188	0.0062
159.996	0.1554	0.30277	0.00914
160.438	0.16862	0.27778	0.0113
160.879	0.20539	0.2426	0.00521
161.321	0.22374	0.19942	0.00183
161.762	0.1915	0.20147	0.00706
162.204	0.15718	0.27088	0.00452
162.645	0.12782	0.32699	0
163.087	0.12867	0.31778	0.00838
163.528	0.17419	0.26972	0.01089
163.97	0.18815	0.22395	0.00611
164.411	0.17822	0.22669	0.01046
164.853	0.19457	0.28587	0.01157
165.294	0.19749	0.33308	0.00649
165.736	0.1896	0.33586	0.00835
166.177	0.18318	0.33942	0.01122
166.619	0.14748	0.36269	0.00821
167.06	0.11725	0.37225	0.00559
167.502	0.12175	0.31241	0.00806
167.943	0.15007	0.20851	0.00748
168.385	0.19455	0.18181	7.52675e-05
168.826	0.21559	0.20107	0.00112
169.268	0.21225	0.19322	0.00821
169.709	0.199	0.27968	0.00572
170.151	0.14451	0.40699	0.00523
170.592	0.09513	0.39633	0.00939
171.034	0.11055	0.3882	0.00421
171.475	0.14544	0.4499	0.00279
171.917	0.16627	0.43019	0.00982
172.358	0.18635	0.39265	0.00775
172.8	0.20277	0.38113	0.00603
173.241	0.19024	0.32722	0.01271
173.683	0.14795	0.32126	0.01115
174.124	0.13361	0.34076	0.00667
174.566	0.15613	0.27327	0.00935
175.007	0.16073	0.20364	0.00812
175.449	0.15704	0.18452	0.00587
175.89	0.17595	0.21213	0.00819
176.332	0.19159	0.3268	0.00781
176.773	0.16192	0.43716	0.00888
177.215	0.10098	0.44308	0.0117
177.656	0.08839	0.37802	0.00867
178.098	0.12699	0.29548	0.00508
178.539	0.14127	0.27414	0.00634
178.981	0.13568	0.33894	0.01102
179.422	0.13984	0.36047	0.01163
179.864	0.13816	0.27022	0.00564
180.305	0.11225	0.2022	0.0076
180.747	0.0583	0.24444	0.01382
181.188	0.03375	0.27767	0.00976
181.63	0.07473	0.25666	0.00698
182.071	0.11624	0.27523	0.00851
182.513	0.13667	0.26886	0.00651
182.954	0.16028	0.21383	0.00733
183.396	0.15769	0.27127	0.00964
183.837	0.12232	0.33429	0.00978
184.279	0.09531	0.22466	0.00798
184.72	0.08676	0.15421	0.0038
185.162	0.07371	0.24822	0.0062
185.603	0.06486	0.31076	0.00912
186.045	0.0771	0.2665	0.0048
186.486	0.08035	0.1828	0.00801
186.928	0.08996	0.12847	0.01256
187.369	0.12893	0.15952	0.00859
187.811	0.11939	0.20036	0.00909
188.252	0.07851	0.19538	0.00877
188.694	0.10622	0.22348	0.0044
189.135	0.13874	0.26635	0.00606
189.577	0.11341	0.27407	0.00488
190.018	0.09885	0.29365	0.00331
190.46	0.11387	0.30361	0.00897
190.901	0.1209	0.29749	0.00796
191.343	0.11013	0.33016	0.00555
191.784	0.09877	0.31434	0.01107
192.226	0.09996	0.22367	0.00999
192.667	0.09759	0.21908	0.00682
193.109	0.09705	0.2904	0.01043
193.55	0.10876	0.31945	0.00893
193.992	0.12202	0.34861	0.00761
194.433	0.16198	0.37462	0.011
194.874	0.20797	0.3269	0.00814
195.316	0.18106	0.27708	0.00937
195.757	0.10735	0.28814	0.01426
196.199	0.0769	0.30704	0.00812
196.64	0.10176	0.2833	0.0073
197.082	0.12825	0.19813	0.01087
197.523	0.12626	0.12041	0.00344
197.965	0.12593	0.15414	0.0048
198.406	0.13978	0.23436	0.00947
198.848	0.14905	0.2395	0.00134
199.289	0.1564	0.1914	0.00421
199.731	0.14895	0.15322	0.01117
200.172	0.13609	0.14692	0.00468
200.614	0.15558	0.16825	0.00646
201.055	0.15581	0.19775	0.01211
201.497	0.10043	0.26278	0.00634
201.938	0.0729	0.36987	0.00484
202.38	0.10607	0.42524	0.00965
202.821	0.14406	0.37018	0.01026
203.263	0.15367	0.25104	0.00938
203.704	0.12728	0.15574	0.00953
204.146	0.09367	0.14716	0.00727
204.587	0.10269	0.17915	0.00446
205.029	0.13405	0.18291	0.00723
205.47	0.12867	0.21312	0.00984
205.912	0.08761	0.3164	0.00866
206.353	0.0554	0.39159	0.00889
206.795	0.05469	0.33425	0.00582
207.236	0.08324	0.19637	0.00503
207.678	0.13688	0.09813	0.01095
208.119	0.17622	0.07697	0.00872
208.561	0.14662	0.12452	0.00548
209.002	0.10059	0.2109	0.00878
209.444	0.1122	0.22875	0.00738
209.885	0.12123	0.15061	0.0051
210.327	0.10637	0.13371	0.00206
210.768	0.13037	0.25488	0.00252
211.21	0.14005	0.37114	0.01094
211.651	0.10011	0.37067	0.00613
212.093	0.09259	0.30867	0.000336038
212.534	0.11516	0.24525	0.00925
212.976	0.11533	0.19178	0.00673
213.417	0.09982	0.15992	0.00198
213.859	0.08844	0.10661	0.00722
214.3	0.1011	0.04959	0.00606
214.742	0.12332	0.11434	0.00882
215.183	0.13994	0.23413	0.0102
215.625	0.15869	0.267	0.00141
216.066	0.14482	0.3041	0.00314
216.508	0.12077	0.36904	0.00613
216.949	0.13346	0.35103	0.00291
217.391	0.12842	0.30097	0.00554
217.832	0.1132	0.24382	0.00584
218.274	0.12642	0.13598	0.00686
218.715	0.11986	0.08933	0.01014
219.157	0.1091	0.14943	0.00647
219.598	0.1113	0.20499	0.00874
220.04	0.09669	0.21446	0.01949
220.481	0.09899	0.18828	0.02773
220.923	0.1043	0.14327	0.03132
221.364	0.0952	0.11279	0.02953
221.806	0.11932	0.12671	0.02546
222.247	0.135	0.23127	0.01736
222.689	0.1254	0.34981	0.01131
223.13	0.14943	0.32834	0.01455
223.572	0.17964	0.24199	0.01088
224.013	0.20004	0.21501	0.00563
224.455	0.23219	0.20128	0.01052
224.896	0.25029	0.23234	0.0112
225.338	0.25391	0.32229	0.01614
225.779	0.26294	0.30626	0.03298
226.221	0.28976	0.1976	0.05204
226.662	0.31456	0.16331	0.07593
227.104	0.26553	0.16582	0.09365
227.545	0.15988	0.13474	0.10337
227.987	0.09401	0.13965	0.11164
228.428	0.10451	0.17955	0.09886
228.87	0.17564	0.18342	0.07308
229.311	0.23801	0.20385	0.05334
229.753	0.24001	0.28731	0.03406
230.194	0.21945	0.27968	0.02546
230.636	0.19912	0.13813	0.02671
231.077	0.18577	0.09248	0.02689
231.519	0.18518	0.15587	0.03118
231.96	0.16905	0.14879	0.02957
232.402	0.15746	0.14297	0.02327
232.843	0.16299	0.17972	0.02172
233.284	0.15262	0.15796	0.01354
233.726	0.15368	0.1745	0.00772
234.167	0.15623	0.26224	0.01096
234.609	0.12891	0.27856	0.00856
235.05	0.1454	0.27541	0.00616
235.492	0.18465	0.32804	0.01062
235.933	0.15296	0.32624	0.01476
236.375	0.12851	0.25078	0.01067
236.816	0.16688	0.20596	0.00202
237.258	0.18591	0.19454	0.0055
237.699	0.17869	0.15267	0.01053
238.141	0.16773	0.11618	0.00638
238.582	0.13396	0.1387	0.01065
239.024	0.11217	0.16147	0.01185
239.465	0.1037	0.14259	0.00169
239.907	0.06641	0.11946	0.00375
240.348	0.06335	0.12609	0.01164
240.79	0.14753	0.17747	0.01325
241.231	0.22185	0.22282	0.01454
241.673	0.18702	0.20374	0.01082
242.114	0.08677	0.15994	0.00657
242.556	0.04739	0.15393	0.01024
242.997	0.10454	0.22886	0.0141
243.439	0.17002	0.33409	0.01249
243.88	0.1804	0.31789	0.00891
244.322	0.13472	0.20072	0.01007
244.763	0.06918	0.14685	0.01257
245.205	0.06067	0.19895	0.00884
245.646	0.10987	0.3066	0.00593
246.088	0.13681	0.36614	0.00854
246.529	0.12846	0.29611	0.00988
246.971	0.11836	0.19456	0.00672
247.412	0.12537	0.18565	0.00614
247.854	0.14662	0.22608	0.01186
248.295	0.13979	0.22212	0.01028
248.737	0.10265	0.20428	0.00324
249.178	0.09363	0.23086	0.00562
249.62	0.12663	0.2101	0.00518
250.061	0.1579	0.10629	0.00143
250.503	0.13858	0.08835	0.00737
250.944	0.07436	0.20759	0.00854
251.386	0.04306	0.29814	0.0069
251.827	0.08329	0.27621	0.01334
252.269	0.13769	0.25622	0.0114
252.71	0.1525	0.29062	0.005
253.152	0.14311	0.23751	0.00742
253.593	0.13385	0.13549	0.00738
254.035	0.11556	0.18617	0.00549
254.476	0.09992	0.27323	0.01071
254.918	0.11017	0.24949	0.01457
255.359	0.12401	0.24591	0.01101
255.801	0.11114	0.27723	0.0084
256.242	0.07232	0.26411	0.01083
256.684	0.05823	0.23301	0.01182
257.125	0.1158	0.16073	0.01208
257.567	0.16796	0.07668	0.01322
258.008	0.14216	0.12514	0.00955
258.45	0.11113	0.28734	0.00661
258.891	0.11327	0.35644	0.00928
259.333	0.10266	0.27576	0.01203
259.774	0.0888	0.23488	0.01386
260.216	0.10532	0.28994	0.0118
260.657	0.13113	0.30926	0.00802
261.099	0.11885	0.29597	0.00956
261.54	0.08616	0.27394	0.01047
261.982	0.09219	0.21252	0.01004
262.423	0.10636	0.195	0.00983
262.865	0.08637	0.25678	0.00423
263.306	0.07559	0.32329	0.0025
263.748	0.10372	0.32687	0.00722
264.189	0.15255	0.23634	0.00776
264.631	0.16543	0.16137	0.00971
265.072	0.12335	0.20399	0.01138
265.514	0.11916	0.28922	0.00539
265.955	0.15223	0.35224	0.00559
266.397	0.12835	0.38784	0.01134
266.838	0.10329	0.4008	0.00844
267.28	0.12601	0.37185	0.00676
267.721	0.12249	0.25452	0.01055
268.163	0.09091	0.18471	0.00838
268.604	0.07618	0.28431	0.00614
269.046	0.07919	0.35755	0.0086
269.487	0.09044	0.28623	0.0101
269.929	0.10535	0.19723	0.01369
270.37	0.1408	0.17764	0.01292
270.812	0.17046	0.26037	0.00563
271.253	0.14412	0.38551	0.00825
271.695	0.11158	0.41325	0.01082
272.136	0.10834	0.34163	0.00381
272.577	0.08739	0.27244	0.00666
273.019	0.05908	0.27264	0.01117
273.46	0.06808	0.32954	0.00526
273.902	0.12296	0.3654	0.00322
274.343	0.19076	0.34993	0.00272
274.785	0.1975	0.29922	0.00464
275.226	0.15653	0.22817	0.01243
275.668	0.14687	0.17986	0.00992
276.109	0.12905	0.16786	0.00626
276.551	0.07286	0.16977	0.0109
276.992	0.06848	0.20628	0.00807
277.434	0.11067	0.28433	0.00394
277.875	0.11382	0.32166	0.00384
278.317	0.09935	0.26452	0.00445
278.758	0.09228	0.21211	0.01256
279.2	0.06692	0.25238	0.01205
279.641	0.05412	0.31164	0.00128
280.083	0.07041	0.3288	0.00628
280.524	0.08643	0.34003	0.01316
280.966	0.10952	0.34401	0.00798
281.407	0.1302	0.2891	0.01001
281.849	0.12936	0.19134	0.01349
282.29	0.13405	0.16732	0.00785
282.732	0.134	0.25398	0.00784
283.173	0.11358	0.32175	0.01362
283.615	0.12181	0.31047	0.01198
284.056	0.16385	0.30432	0.00628
284.498	0.18817	0.32934	0.0068
284.939	0.18284	0.30959	0.0105
285.381	0.17067	0.22302	0.00873
285.822	0.17123	0.16939	0.00563
286.264	0.17843	0.18438	0.00797
286.705	0.16217	0.18102	0.01152
287.147	0.1144	0.17624	0.01164
287.588	0.08447	0.23509	0.00773
288.03	0.12518	0.31345	0.00439
288.471	0.17928	0.37254	0.00939
288.913	0.15421	0.37439	0.01391
289.354	0.09582	0.29701	0.00833
289.796	0.08464	0.24151	0.00695
290.237	0.10566	0.26633	0.01161
290.679	0.13223	0.31916	0.00961
291.12	0.13649	0.36777	0.01079
291.562	0.09124	0.39196	0.01472
292.003	0.0484	0.38181	0.00756
292.445	0.06633	0.33345	0.00364
292.886	0.12785	0.23267	0.00809
293.328	0.18729	0.13658	0.00687
293.769	0.19496	0.12598	0.00677
294.211	0.1327	0.18144	0.01006
294.652	0.06587	0.22702	0.00912
295.094	0.07222	0.26451	0.00835
295.535	0.12452	0.35504	0.00751
295.977	0.13322	0.41756	0.00789
296.418	0.09775	0.32577	0.011
296.86	0.0917	0.19524	0.00768
297.301	0.12151	0.17456	0.00455
297.743	0.14189	0.20726	0.00948
298.184	0.14107	0.21243	0.01096
298.626	0.12189	0.14989	0.00793
299.067	0.10008	0.0498	0.00758
299.509	0.11346	0.06131	0.00812
299.95	0.15542	0.18509	0.00919
300.392	0.18492	0.26126	0.01063
300.833	0.19378	0.28381	0.00818
301.275	0.16393	0.2902	0.00368
301.716	0.08712	0.232	0.00549
302.158	0.04776	0.16636	0.00931
302.599	0.08537	0.1701	0.00662
303.041	0.11449	0.21336	0.00842
303.482	0.11463	0.26942	0.01464
303.924	0.13025	0.27774	0.01071
304.365	0.12781	0.21342	0.00793
304.807	0.09459	0.18594	0.0115
305.248	0.08889	0.20891	0.00876
305.69	0.11476	0.238	0.00776
306.131	0.1394	0.30984	0.00955
306.573	0.15653	0.34294	0.00578
307.014	0.14654	0.28178	0.0077
307.456	0.10957	0.23776	0.01125
307.897	0.10549	0.19694	0.00658
308.339	0.14945	0.12066	0.00737
308.78	0.17971	0.08841	0.01033
309.222	0.16174	0.09261	0.00631
309.663	0.11249	0.14224	0.00993
310.105	0.08418	0.27234	0.01491
310.546	0.11934	0.35153	0.00716
310.987	0.15778	0.31975	0.00568
311.429	0.14472	0.29319	0.01158
311.87	0.13356	0.28917	0.00792
312.312	0.13172	0.22236	0.00768
312.753	0.10661	0.10191	0.01125
313.195	0.09182	0.04334	0.00685
313.636	0.09922	0.08613	0.00937
314.078	0.11884	0.12944	0.01245
314.519	0.14728	0.13606	0.00466
314.961	0.15906	0.16303	0.00685
315.402	0.17235	0.17455	0.01256
315.844	0.17864	0.12686	0.00916
316.285	0.12542	0.1139	0.01127
316.727	0.0818	0.18081	0.01074
317.168	0.10055	0.23946	0.00397
317.61	0.1018	0.26127	0.00558
318.051	0.07123	0.24856	0.0081
318.493	0.05455	0.17813	0.00962
318.934	0.06686	0.13482	0.0109
319.376	0.10685	0.17172	0.00384
319.817	0.11734	0.21869	0.00313
320.259	0.08028	0.24268	0.01337
320.7	0.06936	0.19688	0.01589
321.142	0.10131	0.11848	0.01064
321.583	0.13192	0.15823	0.00824
322.025	0.13521	0.21685	0.01124
322.466	0.11608	0.15152	0.01397
322.908	0.09842	0.07652	0.01253
323.349	0.08449	0.0738	0.01193
323.791	0.10444	0.16068	0.01099
324.232	0.1784	0.25558	0.01076
324.674	0.20654	0.20672	0.01386
325.115	0.15588	0.17881	0.01111
325.557	0.12807	0.2637	0.00722
325.998	0.13883	0.2616	0.01048
326.44	0.15464	0.27305	0.01503
326.881	0.16381	0.34989	0.02129
327.323	0.12686	0.28047	0.02314
327.764	0.08737	0.20581	0.01702
328.206	0.11373	0.23157	0.01558
328.647	0.14933	0.18332	0.01413
329.089	0.15644	0.15473	0.01013
329.53	0.15993	0.2133	0.01284
329.972	0.14835	0.2041	0.01161
330.413	0.13615	0.15056	0.00717
330.855	0.14241	0.13456	0.01196
331.296	0.14117	0.17628	0.01387
331.738	0.16413	0.28434	0.00939
332.179	0.22741	0.36157	0.01155
332.621	0.22249	0.34511	0.01416
333.062	0.12204	0.28741	0.00905
333.504	0.05276	0.26486	0.00788
333.945	0.05014	0.29836	0.01342
334.387	0.04961	0.25893	0.01185
334.828	0.0617	0.12153	0.0073
335.27	0.10263	0.07931	0.00963
335.711	0.12395	0.13384	0.01039
336.153	0.11481	0.14969	0.00975
336.594	0.10954	0.18118	0.01119
337.036	0.12412	0.28259	0.01038
337.477	0.14035	0.37251	0.01258
337.919	0.1222	0.3751	0.01189
338.36	0.09859	0.29483	0.00383
338.802	0.13668	0.22579	0.00504
339.243	0.1887	0.23714	0.00909
339.685	0.16834	0.28648	0.00646
340.126	0.11425	0.31052	0.00987
340.568	0.09996	0.28222	0.01153
341.009	0.12127	0.21895	0.00683
341.451	0.13494	0.17539	0.00879
341.892	0.13129	0.17011	0.01014
342.334	0.14912	0.16978	0.00783
342.775	0.17702	0.18025	0.00864
343.217	0.16272	0.25389	0.00763
343.658	0.14529	0.33035	0.00852
344.1	0.14745	0.28455	0.01136
344.541	0.11175	0.1853	0.00807
344.983	0.08417	0.15694	0.00808
345.424	0.12269	0.17337	0.01082
345.866	0.14731	0.23136	0.00662
346.307	0.12158	0.31427	0.00691
346.749	0.0963	0.32427	0.00997
347.19	0.09944	0.29033	0.00527
347.632	0.1406	0.26602	0.00809
348.073	0.17601	0.23717	0.01538
348.515	0.15903	0.24504	0.01019
348.956	0.13179	0.24709	0.00971
349.397	0.11584	0.2021	0.01711
349.839	0.09187	0.22759	0.01383
350.28	0.08862	0.2982	0.01134
350.722	0.1199	0.29197	0.01432
351.163	0.14511	0.25365	0.01218
351.605	0.13464	0.22953	0.01497
352.046	0.11054	0.22289	0.0197
352.488	0.11506	0.23409	0.01635
352.929	0.13654	0.21803	0.01592
353.371	0.13993	0.21745	0.01792
353.812	0.13571	0.2618	0.01759

## Sheet: Supplementary Figure 5b
	BTP	TFP	BGP
-97.8362	0.1347	0.04106	0.34578
-97.3947	0.12058	0.06363	0.30815
-96.9532	0.10559	0.09311	0.33381
-96.5117	0.10358	0.09199	0.44539
-96.0702	0.1217	0.07844	0.53583
-95.6288	0.13074	0.06776	0.48931
-95.1873	0.101	0.05424	0.37376
-94.7458	0.09379	0.05448	0.31912
-94.3043	0.15766	0.05923	0.34228
-93.8628	0.19664	0.0539	0.41732
-93.4213	0.16948	0.04914	0.4707
-92.9798	0.15713	0.03527	0.46223
-92.5383	0.15666	0.02338	0.53679
-92.0968	0.13838	0.03981	0.68441
-91.6553	0.13747	0.05777	0.64406
-91.2138	0.14812	0.04437	0.43792
-90.7723	0.15492	0.02031	0.32223
-90.3308	0.16745	0.03177	0.32217
-89.8893	0.15387	0.06603	0.32009
-89.4478	0.10467	0.06697	0.29235
-89.0063	0.09011	0.0486	0.29975
-88.5648	0.14417	0.04754	0.36599
-88.1233	0.18419	0.05568	0.42368
-87.6819	0.16058	0.06923	0.423
-87.2404	0.15099	0.07165	0.3574
-86.7989	0.16678	0.05836	0.28411
-86.3574	0.13085	0.05792	0.316
-85.9159	0.08225	0.04597	0.39401
-85.4744	0.09147	0.01431	0.41396
-85.0329	0.12013	0.02247	0.43391
-84.5914	0.13177	0.05727	0.41039
-84.1499	0.13411	0.05759	0.31749
-83.7084	0.12596	0.03584	0.31437
-83.2669	0.12319	0.0304	0.34672
-82.8254	0.15966	0.04631	0.30516
-82.3839	0.21217	0.06368	0.33088
-81.9424	0.21383	0.05276	0.42137
-81.5009	0.17446	0.01928	0.42599
-81.0594	0.14519	0.01245	0.3768
-80.6179	0.12022	0.04255	0.37379
-80.1765	0.1088	0.06604	0.43754
-79.735	0.11581	0.06795	0.52161
-79.2935	0.09162	0.06382	0.61246
-78.852	0.06663	0.06394	0.72291
-78.4105	0.10535	0.06772	0.74202
-77.969	0.15596	0.05436	0.6161
-77.5275	0.15619	0.03862	0.44436
-77.086	0.1344	0.05772	0.29637
-76.6445	0.12813	0.07643	0.30357
-76.203	0.10845	0.06532	0.48873
-75.7615	0.06932	0.06001	0.53675
-75.32	0.09337	0.07421	0.31609
-74.8785	0.16266	0.08768	0.10999
-74.437	0.17226	0.07212	0.12023
-73.9955	0.1596	0.04245	0.25336
-73.554	0.15617	0.04888	0.35926
-73.1125	0.11681	0.05667	0.41346
-72.671	0.11352	0.03773	0.37351
-72.2296	0.17457	0.05398	0.212
-71.7881	0.18934	0.09029	0.14168
-71.3466	0.13907	0.0878	0.24437
-70.9051	0.09719	0.07141	0.3504
-70.4636	0.10486	0.07601	0.46666
-70.0221	0.13757	0.09508	0.52326
-69.5806	0.14871	0.09015	0.38794
-69.1391	0.15829	0.05649	0.33474
-68.6976	0.16587	0.04504	0.44428
-68.2561	0.13659	0.05167	0.39353
-67.8146	0.12122	0.05933	0.24214
-67.3731	0.13126	0.08737	0.20408
-66.9316	0.10677	0.10871	0.18609
-66.4901	0.06226	0.11028	0.19508
-66.0486	0.03569	0.09415	0.32311
-65.6071	0.05217	0.03825	0.40808
-65.1656	0.10699	0.00544	0.34742
-64.7242	0.12777	0.03826	0.34863
-64.2827	0.09522	0.05643	0.44633
-63.8412	0.04051	0.04014	0.3949
-63.3997	0	0.0404	0.31273
-62.9582	0.04787	0.05624	0.44965
-62.5167	0.13489	0.05718	0.56452
-62.0752	0.14793	0.03671	0.50958
-61.6337	0.13786	0.03376	0.45831
-61.1922	0.14434	0.06155	0.38106
-60.7507	0.12834	0.07338	0.33676
-60.3092	0.11326	0.06462	0.47333
-59.8677	0.0969	0.06362	0.59157
-59.4262	0.08209	0.07189	0.6195
-58.9847	0.11373	0.07844	0.69508
-58.5432	0.13669	0.06438	0.70032
-58.1017	0.11092	0.05373	0.56523
-57.6602	0.09783	0.07631	0.43085
-57.2187	0.1193	0.07394	0.40264
-56.7773	0.16542	0.03	0.52809
-56.3358	0.20565	0.01358	0.67951
-55.8943	0.19771	0.01914	0.68178
-55.4528	0.17768	0.01616	0.59075
-55.0113	0.17027	0.0346	0.51552
-54.5698	0.1561	0.06185	0.50733
-54.1283	0.16542	0.06177	0.55968
-53.6868	0.18498	0.0615	0.58081
-53.2453	0.15879	0.0757	0.56856
-52.8038	0.1199	0.07591	0.54686
-52.3623	0.11203	0.06341	0.49994
-51.9208	0.11916	0.04944	0.47117
-51.4793	0.11716	0.02878	0.36813
-51.0378	0.08314	0.02013	0.18704
-50.5963	0.03632	0.03417	0.19982
-50.1548	0.03886	0.04377	0.29437
-49.7133	0.0841	0.04087	0.23294
-49.2719	0.09823	0.04081	0.30417
-48.8304	0.07248	0.04628	0.4964
-48.3889	0.07164	0.05618	0.413
-47.9474	0.10699	0.06545	0.31111
-47.5059	0.12554	0.0591	0.54802
-47.0644	0.11545	0.03892	0.80532
-46.6229	0.10615	0.03093	0.81362
-46.1814	0.11078	0.04244	0.71181
-45.7399	0.11799	0.05053	0.64532
-45.2984	0.10779	0.0522	0.62502
-44.8569	0.09615	0.0573	0.57711
-44.4154	0.10696	0.05216	0.52889
-43.9739	0.11192	0.03958	0.56853
-43.5324	0.10447	0.0404	0.59212
-43.0909	0.11518	0.04545	0.54829
-42.6494	0.12793	0.04155	0.52329
-42.2079	0.12077	0.03777	0.47266
-41.7664	0.10745	0.04077	0.45152
-41.325	0.10544	0.03931	0.56564
-40.8835	0.11998	0.02518	0.63435
-40.442	0.12165	0.02994	0.58591
-40.0005	0.09833	0.06615	0.55177
-39.559	0.08327	0.06755	0.53074
-39.1175	0.07469	0.0183	0.56356
-38.676	0.07198	0.000218534	0.61622
-38.2345	0.08961	0.02204	0.50027
-37.793	0.08382	0.02481	0.34506
-37.3515	0.05841	0.02954	0.342
-36.91	0.07776	0.05865	0.41446
-36.4685	0.11839	0.04881	0.58273
-36.027	0.13251	0.00373	0.81452
-35.5855	0.12885	0.01385	0.87596
-35.144	0.13334	0.05216	0.7572
-34.7025	0.16475	0.03528	0.59718
-34.261	0.18289	0.01618	0.43724
-33.8196	0.1641	0.03846	0.39568
-33.3781	0.16345	0.04565	0.58432
-32.9366	0.16257	0.0447	0.80087
-32.4951	0.12414	0.04755	0.75186
-32.0536	0.10929	0.01704	0.52311
-31.6121	0.12566	0.00911	0.38375
-31.1706	0.13646	0.05498	0.37411
-30.7291	0.14779	0.0674	0.4269
-30.2876	0.13807	0.03696	0.47255
-29.8461	0.12676	0.02612	0.46095
-29.4046	0.16098	0.04844	0.45396
-28.9631	0.18961	0.0764	0.48147
-28.5216	0.19454	0.05742	0.56956
-28.0801	0.21082	0.01661	0.72396
-27.6386	0.18833	0.02721	0.74103
-27.1971	0.12233	0.04844	0.59626
-26.7556	0.10418	0.05181	0.51358
-26.3141	0.13642	0.07663	0.51988
-25.8727	0.14833	0.08265	0.6106
-25.4312	0.1297	0.05631	0.7367
-24.9897	0.10884	0.05907	0.70898
-24.5482	0.09406	0.07783	0.60802
-24.1067	0.09305	0.06075	0.52593
-23.6652	0.10193	0.01553	0.42197
-23.2237	0.07522	0.00406	0.50239
-22.7822	0.02708	0.04413	0.67167
-22.3407	0.04854	0.06143	0.54174
-21.8992	0.12477	0.04042	0.36666
-21.4577	0.16464	0.02867	0.49602
-21.0162	0.1629	0.02061	0.63464
-20.5747	0.13885	0.02556	0.58495
-20.1332	0.10726	0.0499	0.57819
-19.6917	0.1077	0.06259	0.68631
-19.2502	0.11834	0.07081	0.73417
-18.8087	0.11946	0.06632	0.67131
-18.3673	0.16794	0.05503	0.57114
-17.9258	0.23655	0.08221	0.42473
-17.4843	0.22888	0.09329	0.26489
-17.0428	0.16397	0.05282	0.25023
-16.6013	0.10867	0.03963	0.38197
-16.1598	0.07371	0.05586	0.43582
-15.7183	0.07386	0.05451	0.31598
-15.2768	0.10388	0.0563	0.22063
-14.8353	0.10538	0.07499	0.31025
-14.3938	0.08285	0.078	0.46488
-13.9523	0.10081	0.04709	0.56362
-13.5108	0.13571	0.02473	0.64868
-13.0693	0.12438	0.03066	0.6652
-12.6278	0.09978	0.03469	0.49296
-12.1863	0.11025	0.05292	0.29465
-11.7448	0.13492	0.06522	0.33813
-11.3033	0.15699	0.03975	0.52153
-10.8618	0.17037	0.05528	0.58587
-10.4204	0.15498	0.08767	0.51874
-9.97886	0.1302	0.05447	0.37897
-9.53736	0.1173	0.05134	0.24504
-9.09587	0.10072	0.08558	0.2793
-8.65438	0.10429	0.0548	0.43374
-8.21288	0.14106	0.03017	0.53879
-7.77139	0.1462	0.04766	0.5978
-7.32989	0.10482	0.03715	0.63448
-6.8884	0.07563	0.04334	0.62681
-6.4469	0.0891	0.07288	0.56312
-6.00541	0.14702	0.05061	0.4637
-5.56392	0.20277	0.0246	0.43686
-5.12242	0.19864	0.036	0.46897
-4.68093	0.17917	0.03367	0.4368
-4.23943	0.18188	0.0417	0.37929
-3.79794	0.16199	0.06596	0.35166
-3.35644	0.14114	0.04113	0.37387
-2.91495	0.15662	0.02666	0.44509
-2.47346	0.14787	0.0671	0.40754
-2.03196	0.10404	0.06818	0.32778
-1.59047	0.10102	0.04838	0.46642
-1.14897	0.13816	0.06063	0.67166
-0.70748	0.14981	0.04136	0.72342
-0.26598	0.13287	0.01939	0.66267
0.17551	0.12619	0.03884	0.50252
0.617	0.12803	0.0364	0.4415
1.0585	0.12567	0.02653	0.59953
1.49999	0.13759	0.03751	0.59152
1.94149	0.15765	0.0386	0.38254
2.38298	0.14398	0.05721	0.36624
2.82448	0.09347	0.08748	0.46386
3.26597	0.04826	0.0809	0.52279
3.70746	0.04693	0.06504	0.61538
4.14896	0.09579	0.06374	0.58917
4.59045	0.1456	0.0573	0.45102
5.03195	0.14861	0.04197	0.4244
5.47344	0.14842	0.03207	0.46585
5.91494	0.18242	0.04636	0.5139
6.35643	0.18704	0.075	0.53803
6.79792	0.15012	0.08414	0.51172
7.23942	0.14313	0.07053	0.6202
7.68091	0.14948	0.06545	0.78482
8.12241	0.11677	0.07649	0.79264
8.5639	0.07953	0.0668	0.82586
9.0054	0.07777	0.03927	0.83614
9.44689	0.10589	0.03307	0.65301
9.88838	0.1398	0.03519	0.57598
10.3299	0.15201	0.03833	0.61931
10.7714	0.14246	0.05955	0.53384
11.2129	0.12646	0.0782	0.51059
11.6544	0.12328	0.08055	0.61863
12.0959	0.15338	0.07046	0.65711
12.5374	0.18984	0.06349	0.67099
12.9788	0.19562	0.0785	0.71418
13.4203	0.17894	0.08065	0.69315
13.8618	0.15201	0.06725	0.61402
14.3033	0.13883	0.08526	0.61773
14.7448	0.16796	0.10796	0.75187
15.1863	0.20183	0.10309	0.79871
15.6278	0.19791	0.08593	0.63475
16.0693	0.18613	0.07099	0.45479
16.5108	0.18618	0.08164	0.44825
16.9523	0.16815	0.10052	0.64882
17.3938	0.13651	0.10157	0.82689
17.8353	0.1294	0.09735	0.68718
18.2768	0.15089	0.06213	0.43452
18.7183	0.17489	0.01177	0.41723
19.1598	0.15949	0.01201	0.54197
19.6013	0.11136	0.0425	0.58205
20.0428	0.12974	0.07764	0.51469
20.4842	0.21242	0.10213	0.51931
20.9257	0.22589	0.08621	0.6264
21.3672	0.18575	0.09754	0.60545
21.8087	0.18613	0.15308	0.58437
22.2502	0.17584	0.15344	0.75016
22.6917	0.12985	0.12567	0.77848
23.1332	0.12689	0.13594	0.63948
23.5747	0.15607	0.12344	0.58851
24.0162	0.14692	0.07685	0.52657
24.4577	0.14098	0.07185	0.54394
24.8992	0.21341	0.10776	0.70891
25.3407	0.29325	0.12136	0.66838
25.7822	0.28404	0.11132	0.51776
26.2237	0.23886	0.12979	0.57494
26.6652	0.22271	0.17229	0.68148
27.1067	0.22763	0.18648	0.72968
27.5482	0.22933	0.1682	0.73357
27.9897	0.1866	0.14906	0.64483
28.4311	0.14473	0.13782	0.59054
28.8726	0.18023	0.12902	0.627
29.3141	0.20727	0.13203	0.66431
29.7556	0.17082	0.15581	0.68624
30.1971	0.15992	0.16957	0.69621
30.6386	0.17758	0.14562	0.7385
31.0801	0.17089	0.12154	0.75551
31.5216	0.1539	0.11924	0.64247
31.9631	0.13627	0.1074	0.57086
32.4046	0.12357	0.11001	0.59337
32.8461	0.13648	0.14408	0.53317
33.2876	0.16608	0.12917	0.47756
33.7291	0.17679	0.07159	0.51698
34.1706	0.15463	0.06901	0.55047
34.6121	0.13469	0.08858	0.57904
35.0536	0.14839	0.06812	0.59962
35.4951	0.18254	0.05273	0.62387
35.9365	0.1989	0.06109	0.71282
36.378	0.17086	0.06414	0.71645
36.8195	0.14011	0.06375	0.55582
37.261	0.14707	0.07007	0.47118
37.7025	0.1573	0.07414	0.57656
38.144	0.16875	0.06841	0.70147
38.5855	0.18948	0.06862	0.70477
39.027	0.18452	0.07558	0.5993
39.4685	0.18277	0.08206	0.47136
39.91	0.19736	0.10136	0.4145
40.3515	0.17966	0.09626	0.4958
40.793	0.16718	0.06022	0.67731
41.2345	0.19144	0.06441	0.7976
41.676	0.20391	0.07517	0.7841
42.1175	0.2081	0.06105	0.76233
42.559	0.22376	0.08526	0.76854
43.0005	0.23933	0.10888	0.65987
43.442	0.24895	0.10631	0.48524
43.8834	0.23106	0.12028	0.47356
44.3249	0.20521	0.10646	0.62088
44.7664	0.22148	0.08399	0.71587
45.2079	0.24418	0.10141	0.62767
45.6494	0.22059	0.10529	0.44503
46.0909	0.1764	0.10202	0.3887
46.5324	0.16108	0.09245	0.46376
46.9739	0.1752	0.05004	0.52169
47.4154	0.17056	0.04579	0.60447
47.8569	0.15692	0.06435	0.68315
48.2984	0.18857	0.04142	0.62056
48.7399	0.2209	0.03764	0.59359
49.1814	0.20106	0.06544	0.70812
49.6229	0.15963	0.06911	0.72195
50.0644	0.11207	0.05362	0.67421
50.5059	0.09452	0.05683	0.7473
50.9474	0.1355	0.08923	0.75451
51.3888	0.15588	0.10603	0.64591
51.8303	0.14514	0.10707	0.60847
52.2718	0.17071	0.1316	0.58972
52.7133	0.1847	0.13358	0.5747
53.1548	0.15824	0.0942	0.61161
53.5963	0.15195	0.05785	0.57582
54.0378	0.15244	0.04571	0.54184
54.4793	0.13688	0.0731	0.57174
54.9208	0.1491	0.08331	0.53442
55.3623	0.19086	0.04448	0.58459
55.8038	0.22281	0.04442	0.67624
56.2453	0.24283	0.06962	0.52273
56.6868	0.24478	0.06627	0.46035
57.1283	0.18719	0.07942	0.67542
57.5698	0.1201	0.09129	0.71988
58.0113	0.15164	0.07793	0.57403
58.4528	0.21909	0.07457	0.49507
58.8943	0.21438	0.06745	0.48192
59.3357	0.18304	0.06294	0.55222
59.7772	0.15871	0.08453	0.63511
60.2187	0.14485	0.08979	0.64142
60.6602	0.18724	0.0559	0.6306
61.1017	0.23949	0.0335	0.56318
61.5432	0.2287	0.05818	0.43448
61.9847	0.18906	0.07432	0.34714
62.4262	0.1747	0.06034	0.34495
62.8677	0.19524	0.08029	0.42352
63.3092	0.22549	0.09699	0.46924
63.7507	0.24108	0.06704	0.47295
64.1922	0.22862	0.06172	0.57259
64.6337	0.18798	0.06523	0.69379
65.0752	0.1673	0.04341	0.79851
65.5167	0.16686	0.05138	0.95572
65.9582	0.15271	0.06797	1
66.3997	0.17865	0.06425	0.88496
66.8411	0.22645	0.07328	0.7592
67.2826	0.21707	0.08225	0.61233
67.7241	0.18907	0.08067	0.50539
68.1656	0.16739	0.07946	0.54801
68.6071	0.16231	0.0714	0.63233
69.0486	0.20024	0.05741	0.67926
69.4901	0.21736	0.04486	0.68414
69.9316	0.21877	0.05614	0.60079
70.3731	0.23281	0.08376	0.51349
70.8146	0.19248	0.07969	0.52158
71.2561	0.1697	0.05663	0.56573
71.6976	0.2247	0.04445	0.63724
72.1391	0.24417	0.04147	0.74717
72.5806	0.22684	0.06016	0.77815
73.0221	0.21314	0.07209	0.69585
73.4636	0.17772	0.04315	0.5754
73.9051	0.16818	0.02229	0.48458
74.3466	0.18494	0.0504	0.49751
74.788	0.17091	0.08887	0.50922
75.2295	0.14612	0.08324	0.4023
75.671	0.14995	0.05277	0.36866
76.1125	0.18273	0.05593	0.44776
76.554	0.18273	0.06783	0.43923
76.9955	0.13127	0.0514	0.41453
77.437	0.11204	0.05243	0.45208
77.8785	0.13295	0.07984	0.47057
78.32	0.16247	0.07733	0.56069
78.7615	0.1966	0.04508	0.68495
79.203	0.18669	0.0378	0.60476
79.6445	0.17532	0.05766	0.43369
80.086	0.2179	0.06188	0.43336
80.5275	0.22562	0.06382	0.52241
80.969	0.18903	0.08536	0.59352
81.4105	0.16835	0.09475	0.71283
81.852	0.15445	0.09033	0.79765
82.2934	0.16884	0.08075	0.73183
82.7349	0.19695	0.05246	0.58332
83.1764	0.19621	0.03201	0.42816
83.6179	0.21379	0.03414	0.38039
84.0594	0.24021	0.05082	0.50571
84.5009	0.21896	0.07802	0.61959
84.9424	0.18354	0.06691	0.63362
85.3839	0.16515	0.0344	0.6277
85.8254	0.17081	0.05831	0.61182
86.2669	0.21028	0.08366	0.66013
86.7084	0.242	0.05742	0.75916
87.1499	0.21901	0.04911	0.72106
87.5914	0.14337	0.06936	0.55354
88.0329	0.0768	0.07846	0.41207
88.4744	0.09831	0.0757	0.38647
88.9159	0.17401	0.06443	0.45796
89.3574	0.21031	0.07239	0.51205
89.7989	0.20989	0.09818	0.53745
90.2403	0.20464	0.08972	0.57926
90.6818	0.18909	0.07094	0.63317
91.1233	0.16573	0.07946	0.67975
91.5648	0.12465	0.07568	0.59184
92.0063	0.06506	0.05792	0.41959
92.4478	0.03175	0.05809	0.40393
92.8893	0.0525	0.06636	0.45008
93.3308	0.11478	0.07943	0.45945
93.7723	0.17172	0.08684	0.60836
94.2138	0.17613	0.06343	0.77869
94.6553	0.15703	0.03758	0.68393
95.0968	0.14861	0.04339	0.42116
95.5383	0.13283	0.06603	0.32642
95.9798	0.12452	0.08241	0.47913
96.4213	0.13538	0.07719	0.5898
96.8628	0.1455	0.0669	0.51476
97.3043	0.16738	0.08359	0.47309
97.7457	0.19687	0.09377	0.5647
98.1872	0.208	0.05884	0.5845
98.6287	0.19801	0.02754	0.45942
99.0702	0.17004	0.04826	0.48814
99.5117	0.15913	0.09146	0.72451
99.9532	0.17927	0.10469	0.75786
100.395	0.18542	0.081	0.58769
100.836	0.17792	0.06576	0.51909
101.278	0.16741	0.08651	0.46855
101.719	0.13489	0.10348	0.40464
102.161	0.10834	0.0789	0.42287
102.602	0.10958	0.04386	0.43024
103.044	0.11774	0.03989	0.43255
103.485	0.11534	0.04939	0.40798
103.927	0.10856	0.04254	0.28434
104.368	0.13561	0.03295	0.23812
104.81	0.17029	0.03948	0.32216
105.251	0.15161	0.05495	0.387
105.693	0.1402	0.07497	0.4495
106.134	0.17577	0.10813	0.57254
106.576	0.18142	0.13347	0.70868
107.017	0.14188	0.10769	0.75368
107.459	0.11091	0.06417	0.62933
107.9	0.11881	0.07348	0.40431
108.342	0.14515	0.10299	0.28176
108.783	0.13792	0.10764	0.33824
109.225	0.12165	0.1141	0.39297
109.666	0.14166	0.11322	0.43124
110.108	0.1548	0.10432	0.58852
110.549	0.1402	0.12944	0.64258
110.991	0.11797	0.15646	0.49696
111.432	0.0904	0.15431	0.40316
111.874	0.09664	0.14834	0.34507
112.315	0.15205	0.12639	0.35065
112.757	0.19865	0.10096	0.53578
113.198	0.21258	0.11769	0.59084
113.64	0.20261	0.1643	0.40152
114.081	0.17319	0.2256	0.26936
114.523	0.17426	0.29255	0.28808
114.964	0.22864	0.34225	0.39278
115.406	0.25977	0.37668	0.48668
115.847	0.221	0.36647	0.47797
116.289	0.15813	0.28052	0.45541
116.73	0.12068	0.17542	0.52051
117.171	0.13362	0.10382	0.67371
117.613	0.18381	0.06402	0.83322
118.054	0.22582	0.05415	0.82019
118.496	0.2552	0.06685	0.58536
118.937	0.2903	0.0802	0.37026
119.379	0.33047	0.07033	0.40996
119.82	0.36431	0.05106	0.56231
120.262	0.3555	0.07779	0.63133
120.703	0.31687	0.16056	0.72595
121.145	0.32325	0.25766	0.80384
121.586	0.36496	0.34352	0.70493
122.028	0.38761	0.41776	0.59802
122.469	0.40349	0.46185	0.61897
122.911	0.425	0.41135	0.70321
123.352	0.45302	0.28207	0.76389
123.794	0.51898	0.21151	0.70846
124.235	0.64283	0.2264	0.64712
124.677	0.80071	0.25242	0.67669
125.118	0.93584	0.32184	0.68786
125.56	1	0.46415	0.67362
126.001	0.9853	0.61911	0.6122
126.443	0.9163	0.77031	0.54071
126.884	0.82476	0.91924	0.63599
127.326	0.7171	1	0.72434
127.767	0.60801	0.98712	0.63732
128.209	0.5329	0.96815	0.5823
128.65	0.47189	0.96688	0.59516
129.092	0.40641	0.88994	0.58066
129.533	0.39387	0.77091	0.51973
129.975	0.44919	0.72549	0.36958
130.416	0.49339	0.71054	0.25128
130.858	0.45898	0.65462	0.28233
131.299	0.36268	0.56987	0.37975
131.741	0.27648	0.4715	0.46494
132.182	0.23302	0.40914	0.47511
132.624	0.21344	0.39659	0.44529
133.065	0.2054	0.3533	0.46989
133.507	0.20292	0.26645	0.4512
133.948	0.20628	0.2069	0.37562
134.39	0.21188	0.19365	0.4105
134.831	0.19519	0.17673	0.50986
135.273	0.16704	0.13359	0.55598
135.714	0.16711	0.11236	0.55524
136.156	0.18692	0.11748	0.41461
136.597	0.20056	0.10576	0.1839
137.039	0.2145	0.09232	0.21079
137.48	0.21928	0.08168	0.49189
137.922	0.1839	0.06223	0.62994
138.363	0.14001	0.06556	0.53896
138.805	0.15413	0.07946	0.44886
139.246	0.20705	0.07363	0.5031
139.688	0.23552	0.06253	0.60869
140.129	0.23563	0.05215	0.59363
140.571	0.22934	0.05157	0.55688
141.012	0.22348	0.06294	0.59899
141.454	0.21601	0.07513	0.55458
141.895	0.19518	0.09381	0.4415
142.337	0.15901	0.08787	0.39355
142.778	0.12771	0.05675	0.40549
143.22	0.13103	0.06335	0.48094
143.661	0.16856	0.08066	0.49687
144.103	0.18443	0.07433	0.41894
144.544	0.15414	0.089	0.46327
144.986	0.13282	0.10045	0.59757
145.427	0.13999	0.08301	0.69345
145.869	0.13858	0.08231	0.75649
146.31	0.14137	0.08968	0.68382
146.752	0.16747	0.0855	0.5268
147.193	0.17303	0.08026	0.47991
147.635	0.14972	0.05959	0.48679
148.076	0.14059	0.04321	0.43043
148.518	0.14589	0.04966	0.40122
148.959	0.15334	0.04567	0.51626
149.401	0.16948	0.04669	0.60568
149.842	0.1925	0.06788	0.51707
150.284	0.22344	0.06431	0.47949
150.725	0.23334	0.05448	0.55587
151.167	0.19486	0.07295	0.60228
151.608	0.16189	0.07183	0.68782
152.05	0.16809	0.04424	0.75474
152.491	0.18392	0.03605	0.72175
152.933	0.20175	0.03796	0.68581
153.374	0.20847	0.03627	0.60326
153.816	0.19988	0.04512	0.52538
154.257	0.19936	0.05465	0.55355
154.699	0.18722	0.04947	0.57256
155.14	0.16843	0.04074	0.55644
155.582	0.18412	0.05438	0.51733
156.023	0.2076	0.07848	0.48924
156.464	0.21976	0.06753	0.53016
156.906	0.22327	0.04685	0.49542
157.347	0.18108	0.0596	0.44804
157.789	0.13475	0.05963	0.50289
158.23	0.14465	0.03784	0.44078
158.672	0.14126	0.04513	0.34089
159.113	0.10907	0.05743	0.39593
159.555	0.12455	0.04962	0.49982
159.996	0.1554	0.05311	0.64045
160.438	0.16862	0.06907	0.69395
160.879	0.20539	0.07868	0.55549
161.321	0.22374	0.06435	0.47359
161.762	0.1915	0.03418	0.50898
162.204	0.15718	0.03903	0.56763
162.645	0.12782	0.05828	0.62349
163.087	0.12867	0.04334	0.58956
163.528	0.17419	0.04043	0.548
163.97	0.18815	0.05721	0.57206
164.411	0.17822	0.0525	0.57805
164.853	0.19457	0.05503	0.57934
165.294	0.19749	0.0643	0.58272
165.736	0.1896	0.056	0.58269
166.177	0.18318	0.05222	0.531
166.619	0.14748	0.04003	0.41889
167.06	0.11725	0.02729	0.4604
167.502	0.12175	0.04755	0.55804
167.943	0.15007	0.0571	0.53967
168.385	0.19455	0.05217	0.67068
168.826	0.21559	0.07404	0.82585
169.268	0.21225	0.09173	0.71309
169.709	0.199	0.09194	0.56466
170.151	0.14451	0.08852	0.43019
170.592	0.09513	0.0743	0.27676
171.034	0.11055	0.0639	0.28444
171.475	0.14544	0.05131	0.32558
171.917	0.16627	0.03217	0.31551
172.358	0.18635	0.03936	0.40314
172.8	0.20277	0.06039	0.537
173.241	0.19024	0.06616	0.57805
173.683	0.14795	0.06084	0.48043
174.124	0.13361	0.05633	0.39213
174.566	0.15613	0.05458	0.43425
175.007	0.16073	0.03737	0.44165
175.449	0.15704	0.02861	0.43331
175.89	0.17595	0.0511	0.52155
176.332	0.19159	0.05793	0.53086
176.773	0.16192	0.06456	0.42774
177.215	0.10098	0.08517	0.31471
177.656	0.08839	0.05921	0.22707
178.098	0.12699	0.0352	0.25268
178.539	0.14127	0.0526	0.33131
178.981	0.13568	0.04517	0.38655
179.422	0.13984	0.04123	0.45374
179.864	0.13816	0.06129	0.45792
180.305	0.11225	0.05077	0.45468
180.747	0.0583	0.04083	0.53663
181.188	0.03375	0.05701	0.55091
181.63	0.07473	0.05522	0.48743
182.071	0.11624	0.0305	0.48289
182.513	0.13667	0.02661	0.55328
182.954	0.16028	0.05272	0.67394
183.396	0.15769	0.05244	0.72937
183.837	0.12232	0.0402	0.63561
184.279	0.09531	0.06591	0.51294
184.72	0.08676	0.06064	0.47536
185.162	0.07371	0.02738	0.50229
185.603	0.06486	0.04535	0.49885
186.045	0.0771	0.05596	0.46801
186.486	0.08035	0.03768	0.52328
186.928	0.08996	0.04941	0.60183
187.369	0.12893	0.06289	0.58448
187.811	0.11939	0.05492	0.56313
188.252	0.07851	0.04576	0.61754
188.694	0.10622	0.05124	0.67031
189.135	0.13874	0.06778	0.66165
189.577	0.11341	0.05113	0.63586
190.018	0.09885	0.02257	0.58559
190.46	0.11387	0.03346	0.43372
190.901	0.1209	0.04063	0.29711
191.343	0.11013	0.01985	0.31362
191.784	0.09877	0.00845	0.36377
192.226	0.09996	0.02305	0.36944
192.667	0.09759	0.04684	0.37467
193.109	0.09705	0.04523	0.39769
193.55	0.10876	0.01904	0.46659
193.992	0.12202	0	0.53517
194.433	0.16198	0.01527	0.59633
194.874	0.20797	0.05529	0.68631
195.316	0.18106	0.05591	0.67024
195.757	0.10735	0.0397	0.55396
196.199	0.0769	0.06705	0.45405
196.64	0.10176	0.06899	0.29271
197.082	0.12825	0.03222	0.18381
197.523	0.12626	0.02719	0.26271
197.965	0.12593	0.05142	0.30203
198.406	0.13978	0.08758	0.25786
198.848	0.14905	0.08036	0.27947
199.289	0.1564	0.0271	0.32099
199.731	0.14895	0.03048	0.39669
200.172	0.13609	0.0427	0.50872
200.614	0.15558	0.0184	0.47064
201.055	0.15581	0.04528	0.29191
201.497	0.10043	0.06558	0.21572
201.938	0.0729	0.03514	0.32567
202.38	0.10607	0.03542	0.51025
202.821	0.14406	0.0439	0.64694
203.263	0.15367	0.03958	0.64191
203.704	0.12728	0.04262	0.56226
204.146	0.09367	0.0334	0.54654
204.587	0.10269	0.04062	0.43586
205.029	0.13405	0.06297	0.18896
205.47	0.12867	0.05714	0.17214
205.912	0.08761	0.0461	0.38984
206.353	0.0554	0.04969	0.55455
206.795	0.05469	0.05045	0.63582
207.236	0.08324	0.03329	0.57032
207.678	0.13688	0.02861	0.41926
208.119	0.17622	0.06606	0.41779
208.561	0.14662	0.07501	0.44295
209.002	0.10059	0.04009	0.35686
209.444	0.1122	0.0419	0.29759
209.885	0.12123	0.0658	0.34499
210.327	0.10637	0.0724	0.45675
210.768	0.13037	0.0625	0.50497
211.21	0.14005	0.0362	0.50994
211.651	0.10011	0.03511	0.55647
212.093	0.09259	0.05726	0.48342
212.534	0.11516	0.06326	0.34119
212.976	0.11533	0.06998	0.2932
213.417	0.09982	0.08042	0.24031
213.859	0.08844	0.0922	0.30904
214.3	0.1011	0.09897	0.51318
214.742	0.12332	0.07204	0.50456
215.183	0.13994	0.05284	0.37637
215.625	0.15869	0.07017	0.37656
216.066	0.14482	0.08131	0.42637
216.508	0.12077	0.07699	0.47291
216.949	0.13346	0.062	0.49546
217.391	0.12842	0.04418	0.4992
217.832	0.1132	0.03522	0.472
218.274	0.12642	0.03375	0.35241
218.715	0.11986	0.06198	0.26828
219.157	0.1091	0.08201	0.24517
219.598	0.1113	0.04584	0.23209
220.04	0.09669	0.02999	0.38896
220.481	0.09899	0.05464	0.57776
220.923	0.1043	0.0561	0.54849
221.364	0.0952	0.05979	0.48173
221.806	0.11932	0.08449	0.50819
222.247	0.135	0.09519	0.51374
222.689	0.1254	0.09173	0.44966
223.13	0.14943	0.07922	0.38294
223.572	0.17964	0.0564	0.36709
224.013	0.20004	0.03917	0.34645
224.455	0.23219	0.0458	0.35213
224.896	0.25029	0.0712	0.40609
225.338	0.25391	0.08968	0.40789
225.779	0.26294	0.10294	0.46994
226.221	0.28976	0.129	0.57687
226.662	0.31456	0.15842	0.47392
227.104	0.26553	0.16567	0.30486
227.545	0.15988	0.15199	0.28505
227.987	0.09401	0.15163	0.35839
228.428	0.10451	0.15016	0.4803
228.87	0.17564	0.12652	0.54295
229.311	0.23801	0.13428	0.52837
229.753	0.24001	0.15155	0.50106
230.194	0.21945	0.12096	0.39563
230.636	0.19912	0.10537	0.34944
231.077	0.18577	0.11432	0.46414
231.519	0.18518	0.10054	0.52177
231.96	0.16905	0.09667	0.46857
232.402	0.15746	0.09902	0.37476
232.843	0.16299	0.09444	0.24876
233.284	0.15262	0.10869	0.15591
233.726	0.15368	0.11675	0.1276
234.167	0.15623	0.1153	0.2301
234.609	0.12891	0.11142	0.46745
235.05	0.1454	0.07875	0.59168
235.492	0.18465	0.04725	0.48741
235.933	0.15296	0.03641	0.37508
236.375	0.12851	0.03104	0.37449
236.816	0.16688	0.03839	0.28522
237.258	0.18591	0.04141	0.11891
237.699	0.17869	0.05215	0.18536
238.141	0.16773	0.07558	0.36397
238.582	0.13396	0.05079	0.39407
239.024	0.11217	0.02396	0.36383
239.465	0.1037	0.05652	0.25032
239.907	0.06641	0.06935	0.12752
240.348	0.06335	0.05662	0.16783
240.79	0.14753	0.07559	0.19244
241.231	0.22185	0.08441	0.24546
241.673	0.18702	0.06382	0.41886
242.114	0.08677	0.04295	0.45924
242.556	0.04739	0.03392	0.45777
242.997	0.10454	0.05729	0.49374
243.439	0.17002	0.07912	0.41076
243.88	0.1804	0.04855	0.39059
244.322	0.13472	0.01877	0.45193
244.763	0.06918	0.03689	0.4655
245.205	0.06067	0.05824	0.47349
245.646	0.10987	0.05579	0.34467
246.088	0.13681	0.05215	0.24527
246.529	0.12846	0.06401	0.40243
246.971	0.11836	0.07798	0.49619
247.412	0.12537	0.06701	0.48379
247.854	0.14662	0.04814	0.50863
248.295	0.13979	0.05691	0.4705
248.737	0.10265	0.06813	0.50785
249.178	0.09363	0.05512	0.58148
249.62	0.12663	0.0433	0.47421
250.061	0.1579	0.04112	0.34679
250.503	0.13858	0.03734	0.27784
250.944	0.07436	0.03659	0.26202
251.386	0.04306	0.03668	0.3136
251.827	0.08329	0.04413	0.26488
252.269	0.13769	0.06961	0.26229
252.71	0.1525	0.07462	0.43367
253.152	0.14311	0.04175	0.45632
253.593	0.13385	0.0357	0.37447
254.035	0.11556	0.0645	0.4622
254.476	0.09992	0.05719	0.59594
254.918	0.11017	0.03272	0.62314
255.359	0.12401	0.04177	0.5302
255.801	0.11114	0.04538	0.39419
256.242	0.07232	0.03698	0.32667
256.684	0.05823	0.05071	0.24659
257.125	0.1158	0.0604	0.1605
257.567	0.16796	0.05876	0.266
258.008	0.14216	0.0619	0.46635
258.45	0.11113	0.04375	0.45544
258.891	0.11327	0.01616	0.27793
259.333	0.10266	0.02619	0.27677
259.774	0.0888	0.06233	0.46965
260.216	0.10532	0.07948	0.53462
260.657	0.13113	0.06529	0.43048
261.099	0.11885	0.04882	0.31808
261.54	0.08616	0.05318	0.226
261.982	0.09219	0.0669	0.24562
262.423	0.10636	0.07053	0.3846
262.865	0.08637	0.05462	0.43868
263.306	0.07559	0.03889	0.39851
263.748	0.10372	0.04902	0.38896
264.189	0.15255	0.06216	0.41004
264.631	0.16543	0.05682	0.44877
265.072	0.12335	0.04803	0.45662
265.514	0.11916	0.03773	0.41393
265.955	0.15223	0.02172	0.41175
266.397	0.12835	0.01392	0.39447
266.838	0.10329	0.03143	0.28495
267.28	0.12601	0.0591	0.24836
267.721	0.12249	0.05124	0.34431
268.163	0.09091	0.02351	0.40255
268.604	0.07618	0.03531	0.40141
269.046	0.07919	0.06467	0.44527
269.487	0.09044	0.06031	0.46597
269.929	0.10535	0.04259	0.35655
270.37	0.1408	0.0434	0.27515
270.812	0.17046	0.04162	0.41622
271.253	0.14412	0.01929	0.60134
271.695	0.11158	0.00879	0.5207
272.136	0.10834	0.0253	0.20605
272.577	0.08739	0.04565	0
273.019	0.05908	0.05121	0.13025
273.46	0.06808	0.02503	0.34535
273.902	0.12296	0.00938	0.26931
274.343	0.19076	0.04654	0.0567
274.785	0.1975	0.04866	0.05354
275.226	0.15653	0.00315	0.17261
275.668	0.14687	0.01083	0.22558
276.109	0.12905	0.02929	0.30838
276.551	0.07286	0.02257	0.49616
276.992	0.06848	0.04352	0.63176
277.434	0.11067	0.03925	0.61926
277.875	0.11382	0.01166	0.54331
278.317	0.09935	0.03286	0.40439
278.758	0.09228	0.04934	0.24955
279.2	0.06692	0.04706	0.3011
279.641	0.05412	0.05773	0.47351
280.083	0.07041	0.0459	0.5207
280.524	0.08643	0.04434	0.53999
280.966	0.10952	0.06022	0.54078
281.407	0.1302	0.03471	0.38781
281.849	0.12936	0.02467	0.25055
282.29	0.13405	0.04884	0.21748
282.732	0.134	0.03439	0.19956
283.173	0.11358	0.01985	0.27784
283.615	0.12181	0.0402	0.4084
284.056	0.16385	0.04751	0.46643
284.498	0.18817	0.05101	0.52192
284.939	0.18284	0.06708	0.55732
285.381	0.17067	0.06811	0.54621
285.822	0.17123	0.05982	0.54059
286.264	0.17843	0.063	0.44419
286.705	0.16217	0.06158	0.34176
287.147	0.1144	0.03952	0.44337
287.588	0.08447	0.03048	0.58451
288.03	0.12518	0.04861	0.60949
288.471	0.17928	0.03763	0.59561
288.913	0.15421	0.0055	0.50005
289.354	0.09582	0.02449	0.35779
289.796	0.08464	0.06031	0.3697
290.237	0.10566	0.05122	0.52486
290.679	0.13223	0.03214	0.59892
291.12	0.13649	0.02886	0.47617
291.562	0.09124	0.02785	0.32419
292.003	0.0484	0.02857	0.29934
292.445	0.06633	0.028	0.30215
292.886	0.12785	0.04191	0.32238
293.328	0.18729	0.06834	0.4283
293.769	0.19496	0.05509	0.50374
294.211	0.1327	0.02749	0.52088
294.652	0.06587	0.04519	0.51321
295.094	0.07222	0.05346	0.42148
295.535	0.12452	0.02947	0.36193
295.977	0.13322	0.04021	0.44672
296.418	0.09775	0.06149	0.56122
296.86	0.0917	0.04809	0.60256
297.301	0.12151	0.04164	0.52091
297.743	0.14189	0.04844	0.38717
298.184	0.14107	0.0472	0.36211
298.626	0.12189	0.05523	0.39611
299.067	0.10008	0.06491	0.42295
299.509	0.11346	0.06223	0.50194
299.95	0.15542	0.05346	0.56356
300.392	0.18492	0.02824	0.57739
300.833	0.19378	0.00684	0.62115
301.275	0.16393	0.02264	0.62596
301.716	0.08712	0.03782	0.54752
302.158	0.04776	0.02202	0.4865
302.599	0.08537	0.01914	0.47255
303.041	0.11449	0.05037	0.45066
303.482	0.11463	0.07775	0.37639
303.924	0.13025	0.07786	0.28286
304.365	0.12781	0.06863	0.27608
304.807	0.09459	0.06365	0.33483
305.248	0.08889	0.04831	0.34444
305.69	0.11476	0.03295	0.35323
306.131	0.1394	0.04732	0.40166
306.573	0.15653	0.05153	0.35743
307.014	0.14654	0.01442	0.26869
307.456	0.10957	0.0074	0.32056
307.897	0.10549	0.04181	0.38323
308.339	0.14945	0.04103	0.28583
308.78	0.17971	0.02364	0.18028
309.222	0.16174	0.03806	0.17673
309.663	0.11249	0.05582	0.25145
310.105	0.08418	0.0586	0.48101
310.546	0.11934	0.04549	0.76446
310.987	0.15778	0.02517	0.76463
311.429	0.14472	0.03166	0.47252
311.87	0.13356	0.04817	0.25127
312.312	0.13172	0.04299	0.278
312.753	0.10661	0.03928	0.42771
313.195	0.09182	0.05067	0.51136
313.636	0.09922	0.0676	0.40078
314.078	0.11884	0.07524	0.2337
314.519	0.14728	0.06203	0.29282
314.961	0.15906	0.05656	0.47622
315.402	0.17235	0.06774	0.50345
315.844	0.17864	0.05972	0.47057
316.285	0.12542	0.04145	0.528
316.727	0.0818	0.04559	0.58054
317.168	0.10055	0.05926	0.57618
317.61	0.1018	0.06094	0.51362
318.051	0.07123	0.0591	0.41961
318.493	0.05455	0.05583	0.41216
318.934	0.06686	0.03681	0.4135
319.376	0.10685	0.02412	0.31127
319.817	0.11734	0.03583	0.29081
320.259	0.08028	0.04248	0.3597
320.7	0.06936	0.04446	0.33992
321.142	0.10131	0.05082	0.3733
321.583	0.13192	0.05206	0.45902
322.025	0.13521	0.06582	0.3583
322.466	0.11608	0.06833	0.27785
322.908	0.09842	0.04654	0.42964
323.349	0.08449	0.04971	0.55368
323.791	0.10444	0.0382	0.52521
324.232	0.1784	0.002	0.45993
324.674	0.20654	0.02652	0.39756
325.115	0.15588	0.04839	0.34265
325.557	0.12807	0.0089	0.28324
325.998	0.13883	0.01008	0.27836
326.44	0.15464	0.05608	0.37068
326.881	0.16381	0.07234	0.42219
327.323	0.12686	0.06102	0.42473
327.764	0.08737	0.05159	0.47403
328.206	0.11373	0.06848	0.50869
328.647	0.14933	0.08388	0.55037
329.089	0.15644	0.07309	0.61622
329.53	0.15993	0.07475	0.57262
329.972	0.14835	0.07773	0.49333
330.413	0.13615	0.07267	0.48922
330.855	0.14241	0.07859	0.4525
331.296	0.14117	0.05046	0.43172
331.738	0.16413	0.02217	0.49588
332.179	0.22741	0.05978	0.40673
332.621	0.22249	0.07913	0.1731
333.062	0.12204	0.05643	0.16824
333.504	0.05276	0.06753	0.33567
333.945	0.05014	0.0721	0.36058
334.387	0.04961	0.03772	0.37512
334.828	0.0617	0.03272	0.4867
335.27	0.10263	0.05854	0.48818
335.711	0.12395	0.06108	0.41848
336.153	0.11481	0.04159	0.40519
336.594	0.10954	0.02575	0.41256
337.036	0.12412	0.02252	0.48697
337.477	0.14035	0.0261	0.53562
337.919	0.1222	0.03125	0.42098
338.36	0.09859	0.05467	0.37309
338.802	0.13668	0.08115	0.49525
339.243	0.1887	0.06288	0.52345
339.685	0.16834	0.03506	0.40388
340.126	0.11425	0.04399	0.33128
340.568	0.09996	0.03904	0.35145
341.009	0.12127	0.011	0.33867
341.451	0.13494	0.01159	0.27527
341.892	0.13129	0.03669	0.29877
342.334	0.14912	0.06229	0.36123
342.775	0.17702	0.07765	0.28664
343.217	0.16272	0.08321	0.1678
343.658	0.14529	0.0728	0.16283
344.1	0.14745	0.02847	0.19901
344.541	0.11175	0.01189	0.21078
344.983	0.08417	0.0536	0.25403
345.424	0.12269	0.0555	0.32497
345.866	0.14731	0.02607	0.37546
346.307	0.12158	0.04487	0.41134
346.749	0.0963	0.06424	0.38596
347.19	0.09944	0.05232	0.2356
347.632	0.1406	0.04251	0.12973
348.073	0.17601	0.04102	0.27772
348.515	0.15903	0.03582	0.52154
348.956	0.13179	0.01756	0.58907
349.397	0.11584	0.03754	0.53914
349.839	0.09187	0.10211	0.54799
350.28	0.08862	0.10208	0.55107
350.722	0.1199	0.05708	0.45076
351.163	0.14511	0.06005	0.3696
351.605	0.13464	0.06556	0.39071
352.046	0.11054	0.05567	0.40999
352.488	0.11506	0.06443	0.39568
352.929	0.13654	0.06028	0.4056
353.371	0.13993	0.04673	0.41876
353.812	0.13571	0.06331	0.39917

[truncated: 15 more sheets: Supplementary Figure 5c, Supplementary Figure 5d, Supplementary Figure 5e, Supplementary Figure 5f, Supplementary Figure 10, Supplementary Figure 11b, Supplementary Figure 11d, Supplementary Figure 11f, Supplementary Figure 12f, Supplementary Figure 19d, Supplementary Figure 20a, Supplementary Figure 21C4, Supplementary Figure 29, Supplementary Figure 30, Supplementary Figure 31]
